# Supplementary material for: Methyl 5-bromo-2-[meth­yl(methyl­sulfon­yl)amino]benzoate
Source: Acta Crystallogr Sect E Struct Rep Online. 2009 Apr 2;65(Pt 5):o955. doi: 10.1107/S1600536809011829 (PMC2977655; doi:10.1107/S1600536809011829)
Supplement: Supplementary file 2 [file e-65-0o955-Isup2.hkl]

#
# h,k,l, Fc-squared, Fo-squared, sigma(Fo-squared) and status flag
#
data_I
_shelx_title '    HSM in P2(1)/c'
_shelx_refln_list_code          4
_shelx_F_calc_maximum      226.89
_exptl_crystal_F_000       648.00
_reflns_d_resolution_high  0.7503
 
loop_
 _symmetry_equiv_pos_as_xyz
 'x, y, z'
 '-x, y+1/2, -z+1/2'
 '-x, -y, -z'
 'x, -y-1/2, z-1/2'
 
_cell_length_a     6.0798
_cell_length_b    10.7853
_cell_length_c    19.5206
_cell_angle_alpha  90.000
_cell_angle_beta   90.306
_cell_angle_gamma  90.000
 
_shelx_F_squared_multiplier     1.000
 
loop_
 _refln_index_h
 _refln_index_k
 _refln_index_l
 _refln_F_squared_calc
 _refln_F_squared_meas
 _refln_F_squared_sigma
 _refln_observed_status
   1   0   0       42.43       43.33      2.01 o
   2   0   0      158.55      138.56      4.70 o
   3   0   0      210.18      184.20      7.28 o
   4   0   0     3710.81     3658.24     58.49 o
   5   0   0     2198.52     2264.58     74.58 o
   6   0   0       30.52       13.13     14.10 o
   7   0   0       68.57       58.13     18.05 o
   8   0   0       62.54       66.63     34.56 o
   1   1   0     1173.76     1202.68     10.95 o
   2   1   0     8823.38     8739.80     77.32 o
   3   1   0     2084.13     1996.39     23.49 o
   4   1   0      471.48      459.18     10.06 o
   5   1   0      372.40      368.47     15.84 o
   6   1   0      762.13      742.28     22.51 o
   7   1   0        7.12       12.30     14.31 o
   8   1   0       30.18       30.68     23.31 o
   0   2   0    22517.59    22211.10    288.35 o
   1   2   0      133.20      131.90      2.63 o
   2   2   0       12.07        7.05      2.25 o
   3   2   0      227.23      213.11      5.36 o
   4   2   0     1065.27     1066.54     19.09 o
   5   2   0      329.61      341.34     12.16 o
   6   2   0        8.17       -1.19     10.16 o
   7   2   0       27.00       31.52     14.68 o
   8   2   0       12.09       22.05     22.65 o
   1   3   0      912.50     1090.77     10.21 o
   2   3   0     1789.92     1763.70     18.31 o
   3   3   0      607.51      597.91      9.43 o
   4   3   0       80.94       67.96      5.60 o
   5   3   0      339.95      302.69     16.88 o
   6   3   0        0.29       -7.29     10.33 o
   7   3   0       29.43       38.16     16.73 o
   0   4   0      203.84      172.22      6.14 o
   1   4   0      846.42      926.98     10.54 o
   2   4   0      551.61      627.11     10.42 o
   3   4   0      541.18      514.02      9.71 o
   4   4   0        3.00        1.26      5.11 o
   5   4   0      319.38      331.40     14.14 o
   6   4   0        2.79       11.89     17.97 o
   7   4   0        5.04        4.93     17.62 o
   1   5   0     3015.84     2972.11     31.21 o
   2   5   0     1205.32     1203.41     15.03 o
   3   5   0       45.05       53.71      5.24 o
   4   5   0       56.45       63.32      6.27 o
   5   5   0      926.07      873.71     22.73 o
   6   5   0      325.65      340.03     19.99 o
   7   5   0        0.76        1.16     15.56 o
   0   6   0     1696.92     1653.35     28.51 o
   1   6   0     2361.23     2409.92     26.39 o
   2   6   0       43.72       46.15      4.07 o
   3   6   0      816.59      805.54     13.53 o
   4   6   0      729.24      692.78     15.66 o
   5   6   0       18.39       10.51     10.94 o
   6   6   0        0.30        9.87     13.44 o
   7   6   0       46.98       60.63     21.56 o
   1   7   0     3185.29     3120.58     33.76 o
   2   7   0     1451.10     1529.55     20.34 o
   3   7   0     1075.97     1071.14     17.78 o
   4   7   0      171.32      171.61     14.40 o
   5   7   0      305.31      285.72     18.38 o
   6   7   0      198.73      212.37     22.93 o
   7   7   0       14.46       51.69     21.93 o
   0   8   0      606.95      605.50     15.82 o
   1   8   0      363.58      392.78      8.80 o
   2   8   0       16.89       24.94      5.50 o
   3   8   0      737.86      702.49     20.61 o
   4   8   0      518.79      518.01     21.61 o
   5   8   0       96.46      137.50     19.63 o
   6   8   0        7.21       10.11     18.40 o
   1   9   0      216.23      239.00      9.09 o
   2   9   0       33.12       46.38      7.30 o
   3   9   0      179.70      184.06     12.78 o
   4   9   0      167.98      203.93     19.79 o
   5   9   0        0.33      -12.71     17.44 o
   6   9   0       51.21       54.14     22.13 o
   0  10   0      440.88      426.59     22.47 o
   1  10   0       46.63       42.39     10.82 o
   2  10   0        1.24        2.42      9.60 o
   3  10   0       15.64       14.54     12.08 o
   4  10   0        0.28       13.53     15.51 o
   5  10   0       29.51       59.23     20.47 o
   1  11   0      199.20      158.77     16.46 o
   2  11   0       13.43        5.75     18.53 o
   3  11   0        2.46        5.84     16.31 o
   4  11   0       26.29       30.31     18.02 o
   5  11   0       22.72       51.14     21.04 o
   0  12   0       89.70       99.18     17.68 o
   1  12   0        5.66        2.83     12.74 o
   2  12   0       44.76       43.55     17.34 o
   3  12   0       15.70        5.10     17.57 o
   4  12   0       25.07       52.69     20.38 o
   1  13   0       54.15       42.06     17.76 o
   2  13   0       59.65       68.25     40.01 o
   3  13   0       57.12       19.25     29.47 o
   0  14   0       12.11       13.30     26.21 o
   1  14   0       30.45        6.70     19.25 o
  -8   1   1        6.78       22.16     22.45 o
  -7   1   1        9.69       23.69     14.30 o
  -6   1   1        2.33        0.69     10.05 o
  -5   1   1      215.33      209.18     10.33 o
  -4   1   1     1094.28     1150.54     17.40 o
  -3   1   1      623.32      629.41      8.74 o
  -2   1   1     3794.77     3838.89     32.16 o
  -1   1   1       29.73       31.87      1.37 o
   0   1   1      600.82      581.80     28.20 o
   1   1   1       83.88      101.08      2.26 o
   2   1   1     3797.92     3969.22     40.02 o
   3   1   1     1224.04     1230.79     15.88 o
   4   1   1      508.43      530.91     10.37 o
   5   1   1        0.93       -4.35      8.13 o
   6   1   1      107.72      108.27     11.99 o
   7   1   1       97.58      100.09     21.04 o
   8   1   1       10.31       32.92     22.77 o
  -8   2   1        1.30       17.48     21.31 o
  -7   2   1       35.08       31.12     15.49 o
  -6   2   1      209.74      208.62     13.80 o
  -5   2   1      224.93      210.60     11.77 o
  -4   2   1      796.52      799.03     12.97 o
  -3   2   1      908.65      969.06     11.85 o
  -2   2   1     3785.63     3880.18     33.92 o
  -1   2   1     3309.55     3586.34     33.91 o
   0   2   1     1231.95     1330.51     14.83 o
   1   2   1    16239.02    16415.95    137.44 o
   2   2   1     2295.46     2278.31     22.78 o
   3   2   1     1319.99     1296.41     15.74 o
   4   2   1       55.72       50.30      6.76 o
   5   2   1      342.79      351.96     14.03 o
   6   2   1      105.08      132.17     16.22 o
   7   2   1        9.22       19.12     15.22 o
   8   2   1        1.36       14.75     40.20 o
  -7   3   1        8.12       28.34     19.55 o
  -6   3   1        0.55      -10.03     11.61 o
  -5   3   1     1202.35     1149.89     22.88 o
  -4   3   1     4145.39     4075.82     45.97 o
  -3   3   1     1409.74     1448.74     18.27 o
  -2   3   1      390.21      486.81      7.05 o
  -1   3   1     4298.87     4617.41     41.51 o
   0   3   1    15024.16    15546.56    170.80 o
   1   3   1     3877.95     3903.70     35.49 o
   2   3   1     3164.40     3157.14     30.98 o
   3   3   1      477.15      399.67      8.15 o
   4   3   1     2226.92     2147.05     30.98 o
   5   3   1      505.72      480.63     16.72 o
   6   3   1       36.53       35.13     10.55 o
   7   3   1      227.23      266.01     20.83 o
  -7   4   1      154.92      185.05     24.75 o
  -6   4   1      565.99      579.02     31.06 o
  -5   4   1       80.69       71.80      9.53 o
  -4   4   1      952.04      959.24     16.11 o
  -3   4   1     2375.74     2334.31     27.65 o
  -2   4   1     5708.66     5492.61     55.32 o
  -1   4   1       76.01       68.79      3.25 o
   0   4   1     1935.54     1865.45     19.90 o
   1   4   1     6108.01     6102.39     60.56 o
   2   4   1     7322.30     7456.00     74.07 o
   3   4   1     1304.72     1273.02     19.11 o
   4   4   1      175.44      173.82     14.51 o
   5   4   1     1636.82     1602.26     32.60 o
   6   4   1       66.32      116.99     15.16 o
   7   4   1       18.18       10.39     15.25 o
  -7   5   1       13.98       28.29     19.00 o
  -6   5   1       14.57       12.09     12.91 o
  -5   5   1       11.39        7.81     10.99 o
  -4   5   1     1241.64     1244.04     19.56 o
  -3   5   1       44.71       35.16      4.71 o
  -2   5   1       79.49       59.99      3.81 o
  -1   5   1     4618.95     4922.75     52.81 o
   0   5   1     1830.64     1720.46     18.93 o
   1   5   1     2943.39     2883.55     30.36 o
   2   5   1      564.96      607.35     11.64 o
   3   5   1      966.57      960.26     14.48 o
   4   5   1      150.01      153.46      7.63 o
   5   5   1      276.40      296.67     14.14 o
   6   5   1       91.38      100.78     15.16 o
   7   5   1       91.49       86.01     18.24 o
  -7   6   1       74.99       65.01     21.00 o
  -6   6   1       66.28       61.33     14.02 o
  -5   6   1       38.26       28.87     11.94 o
  -4   6   1      496.07      476.90     14.19 o
  -3   6   1       29.25       37.81      5.22 o
  -2   6   1      510.84      472.26      9.31 o
  -1   6   1       74.37       88.68      4.61 o
   0   6   1       16.52       20.01      3.38 o
   1   6   1      174.32      164.26      5.03 o
   2   6   1       83.53       92.11      6.41 o
   3   6   1      308.36      316.53      8.29 o
   4   6   1        5.31        6.20      6.50 o
   5   6   1      578.82      544.84     22.61 o
   6   6   1        1.55       -1.09     16.57 o
   7   6   1       16.84       36.35     20.00 o
  -7   7   1       54.90       37.42     22.21 o
  -6   7   1        1.26      -10.49     18.51 o
  -5   7   1        2.28        0.49     11.65 o
  -4   7   1        4.50       -0.12      7.72 o
  -3   7   1      491.01      461.05     11.57 o
  -2   7   1      292.37      277.40     10.76 o
  -1   7   1       48.19       49.18      4.61 o
   0   7   1      339.66      308.91      7.54 o
   1   7   1      895.64      872.78     14.63 o
   2   7   1       99.00      102.47      5.37 o
   3   7   1      150.64      144.73      7.46 o
   4   7   1       45.55       43.55      8.13 o
   5   7   1      305.41      287.64     19.34 o
   6   7   1       58.86       64.87     18.94 o
   7   7   1        0.24        6.74     21.84 o
  -6   8   1       35.82       22.13     18.42 o
  -5   8   1      114.15      124.84     18.45 o
  -4   8   1       63.47       52.52     11.86 o
  -3   8   1      520.53      525.69     15.54 o
  -2   8   1       20.69       17.67      6.13 o
  -1   8   1       20.47       10.97      3.76 o
   0   8   1      338.04      334.54      8.25 o
   1   8   1      613.09      561.25     10.46 o
   2   8   1     1226.85     1185.63     18.83 o
   3   8   1      251.66      252.78     10.22 o
   4   8   1       25.05       33.11     10.03 o
   5   8   1       37.55       22.18     17.22 o
   6   8   1       55.85       34.92     31.35 o
  -6   9   1        3.47       24.31     20.28 o
  -5   9   1      132.87      165.51     22.01 o
  -4   9   1       75.01       68.70     17.04 o
  -3   9   1       28.49       14.30      8.82 o
  -2   9   1      190.82      170.65      9.12 o
  -1   9   1     1901.89     1885.16     36.38 o
   0   9   1     2623.92     2562.26     35.97 o
   1   9   1     1304.72     1276.17     21.33 o
   2   9   1       13.21        4.43      6.45 o
   3   9   1      140.09      119.08     13.73 o
   4   9   1      455.09      481.08     25.93 o
   5   9   1        4.26        4.92     17.16 o
   6   9   1       51.26       86.97     21.04 o
  -5  10   1      204.09      191.25     23.94 o
  -4  10   1        2.06       13.05     16.33 o
  -3  10   1      720.13      661.52     41.23 o
  -2  10   1      140.36      147.36     12.32 o
  -1  10   1        2.28       -8.55      8.55 o
   0  10   1     1291.52     1226.09     40.60 o
   1  10   1      864.03      861.24     29.96 o
   2  10   1      600.64      597.11     23.74 o
   3  10   1       13.29       10.44     11.69 o
   4  10   1        2.95       -6.51     17.09 o
   5  10   1       41.04       41.22     20.23 o
  -5  11   1       53.29       48.08     23.81 o
  -4  11   1        7.06       26.47     19.30 o
  -3  11   1       14.46       24.97     16.77 o
  -2  11   1       26.78       33.77     15.53 o
  -1  11   1      614.76      640.09     23.91 o
   0  11   1      792.33      820.67     43.18 o
   1  11   1      172.66      140.69     14.45 o
   2  11   1       75.13       90.44     16.39 o
   3  11   1       78.60       68.89     17.74 o
   4  11   1      311.90      345.95     26.32 o
   5  11   1        6.37        6.49     19.91 o
  -4  12   1       38.14       41.05     21.39 o
  -3  12   1      112.35      147.47     21.89 o
  -2  12   1        4.31        2.26     16.38 o
  -1  12   1        0.78       13.70     13.03 o
   0  12   1      131.84      108.45     12.86 o
   1  12   1      198.23      194.04     16.63 o
   2  12   1      211.08      273.44     19.01 o
   3  12   1       45.62       50.36     24.94 o
   4  12   1        0.02        2.15     18.88 o
  -3  13   1        0.07        1.34     28.95 o
  -2  13   1       11.52        6.83     17.84 o
  -1  13   1      115.76      131.92     20.25 o
   0  13   1       13.57       38.05     12.87 o
   1  13   1      102.43       79.09     15.69 o
   2  13   1       56.52       44.98     30.96 o
   3  13   1       26.82       37.68     28.85 o
  -1  14   1       33.30       15.96     29.04 o
   0  14   1       52.38       61.24     23.19 o
   1  14   1        1.06      -24.79     28.61 o
  -8   0   2      150.36      150.97     37.78 o
  -7   0   2       43.71       39.60     25.73 o
  -6   0   2        4.07       18.24     14.10 o
  -5   0   2      343.50      344.92     15.51 o
  -4   0   2      950.19      928.05     22.71 o
  -3   0   2      117.86      116.98      5.49 o
  -2   0   2     1773.58     1575.57     19.24 o
  -1   0   2    25856.69    24579.58    250.98 o
   0   0   2     1094.53     1146.95     24.81 o
   1   0   2     1481.33     1552.87     19.98 o
   2   0   2      257.59      285.90      6.63 o
   3   0   2     4577.63     4369.94     67.13 o
   4   0   2     1394.31     1364.79     26.20 o
   5   0   2       38.32       19.08     12.20 o
   6   0   2        2.77        3.60     14.81 o
   7   0   2      185.95      199.23     23.00 o
   8   0   2        1.38       45.84     34.42 o
  -8   1   2       22.60       41.92     23.78 o
  -7   1   2       68.45       62.80     15.76 o
  -6   1   2     1115.73     1093.28     27.02 o
  -5   1   2       16.10       11.58      4.63 o
  -4   1   2     3062.24     2984.10     34.51 o
  -3   1   2     7653.38     7686.79     72.19 o
  -2   1   2     1788.93     1971.91     17.93 o
  -1   1   2     9045.87     9199.42     77.37 o
   0   1   2      765.08      821.38     18.07 o
   1   1   2    51476.93    45988.39    383.89 o
   2   1   2     1510.26     1534.67     14.67 o
   3   1   2      236.99      264.62      7.44 o
   4   1   2       85.40       88.03      5.58 o
   5   1   2     2164.92     2134.68     39.61 o
   6   1   2      450.24      497.48     25.56 o
   7   1   2       60.63       40.61     13.35 o
   8   1   2        5.40       14.28     25.32 o
  -8   2   2       35.25       25.61     46.42 o
  -7   2   2       65.29       59.47     20.26 o
  -6   2   2       83.11       81.66     11.55 o
  -5   2   2       19.82       23.67      8.84 o
  -4   2   2     1040.25      985.71     21.03 o
  -3   2   2      131.09      119.24      5.54 o
  -2   2   2     5480.47     5526.33     47.52 o
  -1   2   2     6658.38     6369.18     56.61 o
   0   2   2      351.00      435.55      5.99 o
   1   2   2       23.64       17.53      1.52 o
   2   2   2      948.21     1022.95     12.22 o
   3   2   2     6496.25     6424.43     73.15 o
   4   2   2      343.02      365.16     12.09 o
   5   2   2       46.81       38.62      9.13 o
   6   2   2       24.70       19.22     10.50 o
   7   2   2       94.51      112.61     16.81 o
  -7   3   2       11.20      -12.68     14.42 o
  -6   3   2       96.33      103.40     15.33 o
  -5   3   2      291.51      301.86     12.49 o
  -4   3   2      566.11      548.44     10.25 o
  -3   3   2       14.86       17.17      3.30 o
  -2   3   2       16.08       25.12      2.52 o
  -1   3   2      160.91      158.30      3.42 o
   0   3   2     7659.42     7695.14     75.44 o
   1   3   2     4610.65     4502.70     40.75 o
   2   3   2      545.91      551.93      8.21 o
   3   3   2      407.70      444.75      9.30 o
   4   3   2      416.01      405.54     11.03 o
   5   3   2      181.80      164.46     11.55 o
   6   3   2      135.62      160.44     13.19 o
   7   3   2       11.06        4.09     14.73 o
  -7   4   2       25.45       24.68     16.07 o
  -6   4   2      111.56       88.80     14.06 o
  -5   4   2       54.94       53.11      8.30 o
  -4   4   2       79.75       73.63      5.59 o
  -3   4   2      197.04      205.25      6.27 o
  -2   4   2      207.81      207.40      5.38 o
  -1   4   2     2558.17     2700.67     26.57 o
   0   4   2     1070.14     1079.23     12.51 o
   1   4   2       57.46       80.50      4.03 o
   2   4   2     5922.82     6249.14     62.61 o
   3   4   2      130.11      149.67      7.11 o
   4   4   2       23.20       19.74      5.81 o
   5   4   2      172.65      176.93     11.84 o
   6   4   2      103.68      109.63     20.35 o
   7   4   2       24.31       19.82     16.29 o
  -7   5   2      116.10       95.72     16.92 o
  -6   5   2       53.70       51.31     14.37 o
  -5   5   2        1.81        1.83     10.85 o
  -4   5   2        6.86       13.58      5.55 o
  -3   5   2     1790.05     1866.74     27.57 o
  -2   5   2     1125.60     1080.23     17.67 o
  -1   5   2       31.83       50.91      3.16 o
   0   5   2      752.78      728.51      9.56 o
   1   5   2       89.45       94.48      3.76 o
   2   5   2      539.25      534.62     10.96 o
   3   5   2      205.38      213.07      7.70 o
   4   5   2     1341.27     1269.28     30.77 o
   5   5   2      367.65      367.32     15.40 o
   6   5   2        5.27      -13.10     13.10 o
   7   5   2        3.69      -19.42     19.42 o
  -7   6   2       76.68       98.76     18.34 o
  -6   6   2        7.63       18.32     20.06 o
  -5   6   2      988.98     1008.39     33.31 o
  -4   6   2     1328.85     1244.43     21.84 o
  -3   6   2       85.47      106.83      5.67 o
  -2   6   2        8.06        6.15      3.32 o
  -1   6   2     5324.28     5444.36     55.32 o
   0   6   2     5923.56     5933.51     67.91 o
   1   6   2       61.91       59.44      3.79 o
   2   6   2      839.01      797.70     17.17 o
   3   6   2      337.77      333.54      9.25 o
   4   6   2      936.21      931.03     18.62 o
   5   6   2       80.74      105.14     13.72 o
   6   6   2      238.45      182.61     20.99 o
   7   6   2       39.86       26.55     20.52 o
  -7   7   2      103.32      138.95     51.99 o
  -6   7   2       49.37       49.84     15.13 o
  -5   7   2        1.48       14.64     14.52 o
  -4   7   2       34.65       29.29     10.41 o
  -3   7   2      961.77      926.95     28.45 o
  -2   7   2     1531.32     1460.41     21.42 o
  -1   7   2        0.42       -3.80      3.80 o
   0   7   2      843.29      833.98     18.82 o
   1   7   2     1431.81     1424.48     17.71 o
   2   7   2     2966.93     3143.21     34.54 o
   3   7   2       11.22        1.61      5.39 o
   4   7   2      146.78      138.90      9.87 o
   5   7   2      278.52      252.96     20.59 o
   6   7   2       20.35       10.99     23.64 o
   7   7   2       24.33       24.39     24.00 o
  -6   8   2       37.86       61.29     19.59 o
  -5   8   2      291.16      318.63     19.27 o
  -4   8   2      720.61      638.00     33.65 o
  -3   8   2      179.41      200.78     11.60 o
  -2   8   2      488.30      465.70     14.86 o
  -1   8   2      416.69      410.74     10.22 o
   0   8   2      971.79     1035.28     18.08 o
   1   8   2        0.53       -2.41      4.06 o
   2   8   2      441.84      428.37     10.90 o
   3   8   2      170.26      181.92      8.42 o
   4   8   2      309.22      337.02     22.59 o
   5   8   2       32.82       26.52     16.05 o
   6   8   2       66.18       55.14     19.96 o
  -6   9   2        0.63      -20.05     20.05 o
  -5   9   2       23.58        9.34     17.21 o
  -4   9   2      153.59      161.32     18.55 o
  -3   9   2      142.98      185.10     11.26 o
  -2   9   2       44.21       43.78      8.01 o
  -1   9   2       96.74      101.10      7.83 o
   0   9   2       25.08       24.36      5.98 o
   1   9   2     1027.47     1020.71     18.32 o
   2   9   2      520.85      544.98     14.22 o
   3   9   2       28.43       10.81     10.73 o
   4   9   2        5.80      -13.81     13.81 o
   5   9   2       45.54       42.15     18.48 o
   6   9   2       18.69       11.49     20.43 o
  -5  10   2       41.18       51.26     19.89 o
  -4  10   2        9.92       13.87     16.82 o
  -3  10   2       57.93       63.14     12.64 o
  -2  10   2       29.03       19.46     11.47 o
  -1  10   2      196.16      204.80     12.44 o
   0  10   2       12.38       39.03      9.76 o
   1  10   2       24.17       26.90      8.05 o
   2  10   2        1.04       -2.71     12.98 o
   3  10   2       19.59        8.84     11.78 o
   4  10   2       22.74       13.65     16.14 o
   5  10   2       62.95       49.12     20.87 o
  -5  11   2       48.46       61.12     22.22 o
  -4  11   2        0.13       -4.48     18.00 o
  -3  11   2        0.25       -7.82     15.92 o
  -2  11   2      106.43       95.61     14.08 o
  -1  11   2        9.77        9.00     10.17 o
   0  11   2       58.43       33.26     10.32 o
   1  11   2      107.50      114.35     13.41 o
   2  11   2        1.50       -2.15     14.50 o
   3  11   2       23.13       29.11     13.56 o
   4  11   2        5.94       -6.94     22.73 o
   5  11   2        5.03       25.73     21.16 o
  -4  12   2       60.46       42.81     20.63 o
  -3  12   2        7.86      -11.21     18.45 o
  -2  12   2        2.42        5.08     16.44 o
  -1  12   2       11.11       23.62     13.26 o
   0  12   2      159.74      155.06     15.65 o
   1  12   2       19.19       15.97     12.77 o
   2  12   2      101.34       66.83     14.37 o
   3  12   2        1.20       -7.13     22.47 o
   4  12   2       19.35       28.06     28.39 o
  -3  13   2       47.55       46.13     28.85 o
  -2  13   2        5.66      -16.06     18.15 o
  -1  13   2        0.94      -16.46     16.46 o
   0  13   2        3.59       23.30     14.36 o
   1  13   2       94.66       83.20     16.29 o
   2  13   2       78.49       95.60     20.20 o
   3  13   2        0.09      -20.74     26.11 o
  -1  14   2      103.72      146.41     25.42 o
   0  14   2       13.20       19.12     15.86 o
   1  14   2        2.48      -14.36     18.89 o
  -8   1   3        1.33       11.60     22.08 o
  -7   1   3       16.72       -0.11     17.02 o
  -6   1   3       59.23       49.57     11.04 o
  -5   1   3      430.13      401.41     13.20 o
  -4   1   3     1021.85     1048.15     16.45 o
  -3   1   3     1268.93     1320.13     15.62 o
  -2   1   3     2039.64     2070.27     18.01 o
  -1   1   3      278.09      303.42      3.91 o
   0   1   3      468.16      481.05      6.15 o
   1   1   3     1036.80     1121.68     10.53 o
   2   1   3     1747.28     1713.62     16.97 o
   3   1   3     1109.27     1100.30     14.76 o
   4   1   3        1.41        6.57      4.60 o
   5   1   3      128.14      100.13      9.95 o
   6   1   3      129.86      138.84     15.69 o
   7   1   3       48.24       64.93     13.47 o
   8   1   3        0.05       -8.67     22.89 o
  -7   2   3      203.75      206.58     21.27 o
  -6   2   3       35.89       19.09     11.91 o
  -5   2   3       78.16       77.95      8.55 o
  -4   2   3      432.16      421.84      9.35 o
  -3   2   3     3621.38     3518.49     36.68 o
  -2   2   3     1396.00     1529.14     15.29 o
  -1   2   3     1461.78     1515.84     13.92 o
   0   2   3     6269.67     6170.98     75.23 o
   1   2   3    33294.07    32319.25    316.72 o
   2   2   3     1914.96     1882.27     19.38 o
   3   2   3     1008.67     1045.63     15.49 o
   4   2   3      100.46       99.11      6.60 o
   5   2   3      721.51      715.26     20.04 o
   6   2   3      226.06      252.61     14.66 o
   7   2   3        0.32        7.82     12.43 o
  -7   3   3        3.86        4.48     26.23 o
  -6   3   3      323.19      314.86     31.40 o
  -5   3   3     2155.51     2126.95     35.23 o
  -4   3   3      626.35      647.21     11.79 o
  -3   3   3      356.06      332.61      7.01 o
  -2   3   3     1577.17     1544.86     18.41 o
  -1   3   3    12763.77    12485.84    105.20 o
   0   3   3     2589.51     2637.21     28.63 o
   1   3   3     2732.78     2932.65     30.22 o
   2   3   3      226.26      217.02      5.89 o
   3   3   3     2108.92     2158.17     29.79 o
   4   3   3      430.15      432.72     13.26 o
   5   3   3      162.93      152.50     15.17 o
   6   3   3      806.53      808.43     25.64 o
   7   3   3       48.99       54.27     20.91 o
  -7   4   3       93.81       95.43     17.58 o
  -6   4   3       49.78       64.05     15.14 o
  -5   4   3        3.72        6.33      7.31 o
  -4   4   3      712.94      732.38     12.88 o
  -3   4   3     3548.48     3491.26     36.94 o
  -2   4   3       40.31       52.81      3.25 o
  -1   4   3     1282.50     1449.24     16.15 o
   0   4   3     4134.27     4262.20     42.95 o
   1   4   3     6010.90     5966.80     63.12 o
   2   4   3     2026.16     2035.98     22.58 o
   3   4   3      498.37      471.55     10.28 o
   4   4   3      534.59      521.84     15.18 o
   5   4   3      260.87      290.49     13.73 o
   6   4   3       60.59       75.59     12.40 o
   7   4   3        3.27       19.80     16.48 o
  -7   5   3        2.77       -0.42     15.15 o
  -6   5   3      277.59      267.63     18.16 o
  -5   5   3      458.17      434.05     19.13 o
  -4   5   3        3.13       -2.91      5.30 o
  -3   5   3      250.10      282.31      7.97 o
  -2   5   3     4609.32     4738.70     51.34 o
  -1   5   3     5452.91     5329.96     72.87 o
   0   5   3       54.84       46.83      3.19 o
   1   5   3      601.98      562.47      9.19 o
   2   5   3     1378.88     1330.52     16.41 o
   3   5   3     1853.12     1797.63     26.50 o
   4   5   3      827.80      866.04     17.42 o
   5   5   3      104.80      108.42     14.72 o
   6   5   3      237.95      237.37     18.19 o
   7   5   3        8.84        1.11     33.94 o
  -7   6   3       36.91       42.10     18.52 o
  -6   6   3       66.51       77.96     15.31 o
  -5   6   3       10.31       11.17     11.31 o
  -4   6   3      630.97      625.06     18.59 o
  -3   6   3     1560.22     1528.61     22.16 o
  -2   6   3       36.58       27.57      5.25 o
  -1   6   3     1282.96     1454.57     17.11 o
   0   6   3       64.50       82.54      3.91 o
   1   6   3      931.99      838.06     13.50 o
   2   6   3      942.67      942.82     14.13 o
   3   6   3       97.87       92.73      6.86 o
   4   6   3       70.25       81.07      8.52 o
   5   6   3       22.80       12.64     12.33 o
   6   6   3      125.76      170.22     22.54 o
   7   6   3        9.23       46.39     21.41 o
  -7   7   3        9.69       23.87     21.69 o
  -6   7   3       45.98       32.61     15.12 o
  -5   7   3       20.99       32.37     12.35 o
  -4   7   3      602.00      599.46     18.77 o
  -3   7   3       27.68       26.16      5.72 o
  -2   7   3      139.85      147.52      6.31 o
  -1   7   3      141.63      140.54      5.39 o
   0   7   3      550.17      564.79      9.95 o
   1   7   3      407.57      387.64      8.89 o
   2   7   3       24.50       34.53      4.77 o
   3   7   3      215.82      232.47      8.57 o
   4   7   3      408.33      425.17     14.32 o
   5   7   3       30.52       29.07     15.99 o
   6   7   3        1.05       -6.97     18.52 o
   7   7   3       36.98       77.50     23.43 o
  -6   8   3      252.10      274.23     25.97 o
  -5   8   3       58.34       54.13     16.37 o
  -4   8   3        9.34       17.16      9.84 o
  -3   8   3       16.24        3.86      9.97 o
  -2   8   3      336.75      367.28      9.79 o
  -1   8   3        8.03        9.40      4.65 o
   0   8   3     1654.05     1620.64     22.32 o
   1   8   3      333.79      333.86     10.84 o
   2   8   3      200.58      196.80      9.65 o
   3   8   3       24.08       30.08      7.48 o
   4   8   3      254.66      261.44     16.90 o
   5   8   3      208.68      196.49     20.60 o
   6   8   3       43.06       32.62     20.91 o
  -6   9   3       19.93       -2.95     19.71 o
  -5   9   3      128.28      147.55     33.22 o
  -4   9   3      371.56      389.77     23.01 o
  -3   9   3        3.57       -8.94      8.94 o
  -2   9   3      639.03      651.07     25.47 o
  -1   9   3      158.23      148.07      8.29 o
   0   9   3      293.15      254.77     10.28 o
   1   9   3        6.40        8.80      6.77 o
   2   9   3      725.84      684.61     15.83 o
   3   9   3      247.25      225.27     14.97 o
   4   9   3        5.56        4.66     12.30 o
   5   9   3        6.52        0.80     18.31 o
   6   9   3       26.40       38.96     22.56 o
  -5  10   3       56.82       65.26     20.72 o
  -4  10   3      148.35      114.22     18.78 o
  -3  10   3      225.01      228.83     16.61 o
  -2  10   3      306.30      306.25     14.57 o
  -1  10   3       20.67       19.60      8.39 o
   0  10   3      419.49      402.68     15.34 o
   1  10   3      692.67      697.62     19.91 o
   2  10   3       60.48       65.34     10.51 o
   3  10   3        8.39        7.21     12.08 o
   4  10   3      121.47      109.19     19.82 o
   5  10   3      158.14      191.24     34.78 o
  -5  11   3       89.71      112.11     24.08 o
  -4  11   3      198.39      199.59     26.40 o
  -3  11   3      165.53      192.72     21.53 o
  -2  11   3      484.56      535.16     27.41 o
  -1  11   3       22.87       14.90     10.07 o
   0  11   3       57.85       64.80     10.68 o
   1  11   3      165.22      168.83     12.48 o
   2  11   3      392.33      400.46     23.73 o
   3  11   3      426.50      442.72     21.71 o
   4  11   3        3.24        4.89     18.45 o
   5  11   3       19.22       17.01     21.36 o
  -4  12   3        9.04      -19.78     19.78 o
  -3  12   3        1.66       -7.60     18.86 o
  -2  12   3      137.39      117.53     19.93 o
  -1  12   3        0.46        5.54     15.03 o
   0  12   3      290.50      319.78     24.11 o
   1  12   3      127.21      153.64     15.72 o
   2  12   3       67.71       53.99     14.26 o
   3  12   3       24.68      -17.10     17.10 o
   4  12   3        1.36       -6.01     18.49 o
  -3  13   3       67.85       50.36     30.58 o
  -2  13   3       31.25       12.78     18.18 o
  -1  13   3       12.52      -16.41     16.41 o
   0  13   3       34.55       46.90     15.69 o
   1  13   3        2.92       -4.13     13.57 o
   2  13   3       21.88        3.34     14.92 o
   3  13   3      145.18      150.25     31.92 o
  -1  14   3        0.61        0.66     17.96 o
   0  14   3       32.67       36.30     16.20 o
   1  14   3        1.46       24.36     15.83 o
  -8   0   4        1.47       -7.20     31.83 o
  -7   0   4       18.04       39.03     27.03 o
  -6   0   4       68.76      106.16     16.66 o
  -5   0   4     3006.34     2805.60    130.76 o
  -4   0   4      122.56      164.02     10.15 o
  -3   0   4     2311.15     2261.29     32.88 o
  -2   0   4     4530.37     4774.39     53.64 o
  -1   0   4     2082.65     2199.59     23.56 o
   0   0   4     2872.26     3034.85     40.42 o
   1   0   4     9165.14     9685.31    115.32 o
   2   0   4    18682.57    18849.55    244.62 o
   3   0   4     1293.16     1231.99     22.77 o
   4   0   4      600.33      576.17     15.73 o
   5   0   4        6.63      -11.38     11.38 o
   6   0   4      607.29      647.64     47.24 o
   7   0   4      182.84      176.03     23.81 o
   8   0   4       70.79      129.75     35.33 o
  -7   1   4      219.76      171.87     22.93 o
  -6   1   4      154.30      130.17     12.69 o
  -5   1   4      489.70      507.82     15.29 o
  -4   1   4      763.04      703.08     13.66 o
  -3   1   4     5401.65     5538.23     55.94 o
  -2   1   4     2037.75     1941.08     17.03 o
  -1   1   4     9677.48     9557.79     80.47 o
   0   1   4      756.62      766.88      7.76 o
   1   1   4     7687.22     8052.19     68.06 o
   2   1   4       18.35        8.58      2.50 o
   3   1   4      149.02      137.25      5.66 o
   4   1   4     2355.64     2325.23     30.44 o
   5   1   4       95.18      126.23     10.96 o
   6   1   4        0.74        3.42     10.25 o
   7   1   4        6.11        9.08     13.11 o
  -7   2   4       73.66       68.05     21.10 o
  -6   2   4       10.40       17.63     11.55 o
  -5   2   4     3044.34     3066.47     51.89 o
  -4   2   4        3.82       -1.22      4.19 o
  -3   2   4     4010.53     3966.50     40.99 o
  -2   2   4     4659.54     4694.57     44.52 o
  -1   2   4     1435.39     1454.73     14.12 o
   0   2   4    11598.30    11428.09    119.38 o
   1   2   4     2888.87     2784.49     27.06 o
   2   2   4     8449.54     8300.29     81.88 o
   3   2   4     2070.52     2046.74     26.25 o
   4   2   4       20.04       16.42      5.04 o
   5   2   4       34.52       36.90      8.24 o
   6   2   4      252.04      291.33     15.82 o
   7   2   4      112.78      132.81     15.11 o
  -7   3   4       18.63       33.39     15.04 o
  -6   3   4       23.80       11.24     13.10 o
  -5   3   4       73.93       97.51      8.68 o
  -4   3   4     1068.32     1064.14     15.93 o
  -3   3   4      358.72      345.81      7.12 o
  -2   3   4      272.21      287.06      5.31 o
  -1   3   4     1496.95     1418.91     15.09 o
   0   3   4      128.87      185.49      4.43 o
   1   3   4       70.57       90.43      3.30 o
   2   3   4      471.88      566.93      8.57 o
   3   3   4     1479.66     1441.88     20.13 o
   4   3   4      332.22      297.67      8.81 o
   5   3   4       15.23        9.93      8.00 o
   6   3   4       21.28       23.71     11.07 o
   7   3   4       42.61       56.72     16.03 o
  -7   4   4        1.68       -2.30     14.92 o
  -6   4   4       51.62       56.99     22.12 o
  -5   4   4      105.50      107.52     13.77 o
  -4   4   4     1257.91     1193.05     17.42 o
  -3   4   4      325.37      360.50      8.22 o
  -2   4   4     2111.59     2286.66     23.37 o
  -1   4   4      139.71      137.56      4.27 o
   0   4   4      721.68      724.52      9.50 o
   1   4   4       74.23       74.03      3.28 o
   2   4   4      879.15      959.85     19.45 o
   3   4   4      214.63      219.89     10.09 o
   4   4   4        6.67        2.52      5.31 o
   5   4   4       39.57       29.87     11.33 o
   6   4   4        7.20       11.13     11.42 o
   7   4   4        1.94       -1.10     19.64 o
  -7   5   4       19.72       12.27     15.70 o
  -6   5   4      107.16      118.73     15.44 o
  -5   5   4        0.15       -5.07      9.06 o
  -4   5   4     2176.26     2082.05     30.72 o
  -3   5   4     1085.68     1079.11     20.32 o
  -2   5   4      379.05      393.55      7.99 o
  -1   5   4     1093.34     1235.18     17.97 o
   0   5   4     4927.38     5321.33     60.91 o
   1   5   4     3206.79     3175.64     33.30 o
   2   5   4       56.43       56.03      4.96 o
   3   5   4      352.84      328.25     10.32 o
   4   5   4       46.35       44.96      6.68 o
   5   5   4      213.49      238.93     14.06 o
   6   5   4        1.81        9.59     13.26 o
   7   5   4       73.36       88.34     22.72 o
  -7   6   4        0.28       14.05     16.71 o
  -6   6   4      289.50      329.92     20.19 o
  -5   6   4      451.95      429.95     19.72 o
  -4   6   4        2.46        4.54      8.19 o
  -3   6   4       35.43       43.83      5.01 o
  -2   6   4     1928.27     1974.47     28.15 o
  -1   6   4     1757.83     1713.54     24.20 o
   0   6   4       92.86       92.76      4.32 o
   1   6   4      734.39      687.64     11.48 o
   2   6   4      976.93      915.95     22.26 o
   3   6   4     2410.57     2402.78     35.44 o
   4   6   4        1.32       -7.24      7.24 o
   5   6   4      332.15      317.87     15.03 o
   6   6   4      177.84      151.60     21.29 o
   7   6   4        0.90       18.19     21.11 o
  -6   7   4        6.70       -0.10     14.36 o
  -5   7   4       14.02       17.85     12.72 o
  -4   7   4      718.01      797.32     21.48 o
  -3   7   4     1270.20     1159.62     22.55 o
  -2   7   4       62.88       82.06      5.06 o
  -1   7   4      163.83      146.32      5.54 o
   0   7   4     3299.47     3425.79     41.03 o
   1   7   4     3998.45     3894.05     46.71 o
   2   7   4      801.86      728.42     13.50 o
   3   7   4      180.96      188.31      9.78 o
   4   7   4      154.60      165.21     10.56 o
   5   7   4      342.37      354.94     37.18 o
   6   7   4       42.68       70.32     20.06 o
  -6   8   4      136.81      139.60     22.69 o
  -5   8   4      131.57      122.34     15.40 o
  -4   8   4       19.60       19.06      9.66 o
  -3   8   4      425.58      423.07     14.10 o
  -2   8   4     1269.09     1294.34     23.97 o
  -1   8   4      565.80      585.79     11.69 o
   0   8   4        1.47        5.66      4.27 o
   1   8   4      684.04      681.31     13.55 o
   2   8   4      773.06      753.49     14.93 o
   3   8   4      658.80      660.40     17.29 o
   4   8   4        8.39        4.40     10.88 o
   5   8   4       13.14       34.14     16.61 o
   6   8   4       39.26       46.36     20.70 o
  -6   9   4       19.55       10.27     19.54 o
  -5   9   4       29.18       21.28     17.82 o
  -4   9   4      156.28      213.67     21.10 o
  -3   9   4       52.55       55.35      9.90 o
  -2   9   4       39.30       25.43      7.86 o
  -1   9   4      142.92      135.98     13.15 o
   0   9   4      445.09      469.95     12.66 o
   1   9   4     1132.75     1135.55     20.30 o
   2   9   4       17.14       10.26      7.51 o
   3   9   4        4.52       10.38     10.85 o
   4   9   4       14.38       23.98     12.98 o
   5   9   4      136.06      131.74     21.69 o
   6   9   4       80.66       76.24     29.16 o
  -5  10   4        0.80       -0.14     18.82 o
  -4  10   4       37.47       41.75     18.36 o
  -3  10   4       21.06       18.61     11.95 o
  -2  10   4       53.68       87.46     11.27 o
  -1  10   4       43.21       53.11     12.13 o
   0  10   4        9.81        6.53      7.56 o
   1  10   4        8.68       16.79      8.70 o
   2  10   4        9.11       13.93      9.43 o
   3  10   4       13.62        4.79     12.29 o
   4  10   4       44.20       49.51     16.95 o
   5  10   4        0.29       40.58     19.55 o
  -5  11   4       18.62       27.78     20.93 o
  -4  11   4        0.19       10.75     18.38 o
  -3  11   4      145.05      112.42     19.50 o
  -2  11   4       19.24       21.48     36.46 o
  -1  11   4       10.30        8.43     10.87 o
   0  11   4       74.38       86.21     10.77 o
   1  11   4       34.23       21.00     13.30 o
   2  11   4       17.08       21.91     14.51 o
   3  11   4       42.50       32.73     14.17 o
   4  11   4        2.38      -10.52     18.45 o
   5  11   4       11.51       10.15     21.42 o
  -4  12   4       49.49       49.72     21.69 o
  -3  12   4        2.48       -1.82     18.60 o
  -2  12   4       15.90       23.41     17.24 o
  -1  12   4      180.29      185.17     15.73 o
   0  12   4        1.83        9.87     24.31 o
   1  12   4       22.89       22.01     12.61 o
   2  12   4       62.43       48.41     26.54 o
   3  12   4        1.76      -11.52     14.74 o
   4  12   4        5.91      -16.44     19.14 o
  -3  13   4       15.74        7.21     31.80 o
  -2  13   4       12.69        0.06     17.79 o
  -1  13   4        0.61       -9.62     17.24 o
   0  13   4       89.13       76.12     17.60 o
   1  13   4       66.85       84.17     15.82 o
   2  13   4        1.48        4.48     14.30 o
   3  13   4       49.05       62.36     28.42 o
  -1  14   4        3.81       15.35     28.49 o
   0  14   4        0.34      -14.65     14.65 o
   1  14   4        0.19       -4.06     23.50 o
  -7   1   5       10.54       22.95     17.27 o
  -6   1   5      220.04      225.18     27.09 o
  -5   1   5      178.91      166.87      9.48 o
  -4   1   5      235.60      224.45      8.94 o
  -3   1   5     1348.43     1390.50     16.51 o
  -2   1   5     2627.44     2720.02     24.29 o
  -1   1   5     1742.39     1773.35     16.02 o
   0   1   5     2927.80     2997.72     26.14 o
   1   1   5     7361.33     7868.90     66.66 o
   2   1   5     8185.98     8405.38     82.59 o
   3   1   5       70.85       58.01      4.81 o
   4   1   5      208.14      214.70      9.20 o
   5   1   5        1.70        4.48      8.57 o
   6   1   5       15.94       13.26     10.72 o
   7   1   5        2.42       -2.06     14.25 o
  -7   2   5      101.66       93.82     20.26 o
  -6   2   5        3.41        3.81     11.20 o
  -5   2   5        9.74        8.29      7.23 o
  -4   2   5     1321.61     1307.17     20.92 o
  -3   2   5     1886.26     1964.89     24.97 o
  -2   2   5      890.63      942.06     10.25 o
  -1   2   5     3522.68     3510.40     35.61 o
   0   2   5    15253.58    15338.68    170.03 o
   1   2   5      410.07      448.49      6.73 o
   2   2   5      752.36      738.49     10.60 o
   3   2   5     1566.99     1569.15     20.02 o
   4   2   5     1221.40     1173.95     18.47 o
   5   2   5      581.45      565.46     16.57 o
   6   2   5        1.64       -3.03     10.79 o
   7   2   5       38.00       26.75     13.54 o
  -7   3   5       87.33       75.31     19.95 o
  -6   3   5      600.90      625.20     25.01 o
  -5   3   5      171.72      169.88      9.78 o
  -4   3   5       87.53       91.69      5.71 o
  -3   3   5     2999.97     3038.86     36.88 o
  -2   3   5     7159.57     7288.22     64.97 o
  -1   3   5     4299.89     4668.49     46.99 o
   0   3   5        5.99       -1.86      1.86 o
   1   3   5      129.44      106.75      5.22 o
   2   3   5    12289.21    12596.94    130.70 o
   3   3   5      350.07      344.26      8.14 o
   4   3   5      194.23      211.71      7.97 o
   5   3   5      401.47      384.76     16.52 o
   6   3   5      290.66      301.73     23.05 o
   7   3   5        8.98       39.17     17.54 o
  -7   4   5       33.87       55.17     16.05 o
  -6   4   5        2.00       13.33     13.06 o
  -5   4   5      436.73      432.04     20.34 o
  -4   4   5     3311.60     3259.88     38.10 o
  -3   4   5      489.82      517.41      8.98 o
  -2   4   5        2.59        7.23      2.23 o
  -1   4   5     3136.16     3141.88     37.08 o
   0   4   5    12535.30    12620.33    130.91 o
   1   4   5      808.35      777.15     10.68 o
   2   4   5      465.53      424.56      8.25 o
   3   4   5      584.48      523.52     10.54 o
   4   4   5     1152.96     1199.54     19.46 o
   5   4   5      492.47      525.60     16.41 o
   6   4   5        1.21        2.31     11.13 o
   7   4   5       50.91       54.16     25.37 o
  -7   5   5       88.13      137.93     18.80 o
  -6   5   5       87.20      100.54     15.44 o
  -5   5   5       72.67       72.84     10.37 o
  -4   5   5      288.39      268.50     22.35 o
  -3   5   5     2177.70     2094.50     24.11 o
  -2   5   5     1849.45     1732.03     18.75 o
  -1   5   5       72.56      102.61      4.56 o
   0   5   5      625.69      715.27     12.88 o
   1   5   5      404.23      394.46      7.80 o
   2   5   5     5690.47     5556.30     64.19 o
   3   5   5      393.97      377.16      9.10 o
   4   5   5        3.44       -2.24      6.79 o
   5   5   5        6.84        9.06      9.65 o
   6   5   5      129.95       95.22     19.09 o
   7   5   5       46.24       48.79     25.68 o
  -7   6   5        1.66        5.53     18.84 o
  -6   6   5       49.50       44.82     14.31 o
  -5   6   5      552.99      569.77     23.11 o
  -4   6   5      364.79      336.54     13.52 o
  -3   6   5      167.65      182.19      6.68 o
  -2   6   5       96.61      108.37      4.35 o
  -1   6   5      559.89      502.05      9.99 o
   0   6   5     2132.35     2053.92     27.73 o
   1   6   5       17.02       18.01      3.28 o
   2   6   5       88.75       82.08      7.85 o
   3   6   5        8.72        4.84      3.98 o
   4   6   5        2.98       -2.59      7.33 o
   5   6   5      137.27      146.10     14.85 o
   6   6   5        6.54       -9.99     18.10 o
   7   6   5        4.01       25.30     21.55 o
  -6   7   5       12.27      -10.00     14.69 o
  -5   7   5      275.33      252.51     17.17 o
  -4   7   5      182.93      191.58     11.96 o
  -3   7   5       16.43       16.58      7.12 o
  -2   7   5       18.52       12.73      4.82 o
  -1   7   5      245.61      262.45      6.80 o
   0   7   5       51.54       56.44      3.94 o
   1   7   5      676.89      661.52     11.96 o
   2   7   5      437.06      429.78     11.60 o
   3   7   5      150.74      157.39      9.67 o
   4   7   5       27.15       37.40     10.22 o
   5   7   5       75.47      104.58     34.47 o
   6   7   5        5.00       12.13     19.61 o
  -6   8   5       30.85       43.51     16.54 o
  -5   8   5       24.80       30.86     13.50 o
  -4   8   5      121.58      114.08     11.66 o
  -3   8   5      977.87      854.39     21.76 o
  -2   8   5        0.38       -6.34      6.34 o
  -1   8   5       87.37       88.73      6.86 o
   0   8   5      118.10      117.32      5.17 o
   1   8   5     1531.51     1459.93     33.56 o
   2   8   5       19.26       19.46      7.23 o
   3   8   5      190.84      193.55     13.48 o
   4   8   5       61.77       29.82     11.96 o
   5   8   5       17.76       46.61     17.14 o
   6   8   5        1.92      -19.45     19.45 o
  -6   9   5       84.74       56.22     21.21 o
  -5   9   5      209.45      163.41     22.00 o
  -4   9   5       86.79       88.05     12.07 o
  -3   9   5        2.05        3.07      9.36 o
  -2   9   5      168.42      173.17     10.25 o
  -1   9   5     1047.54     1045.54     21.18 o
   0   9   5      112.14      119.68     11.17 o
   1   9   5     1557.66     1484.98     26.19 o
   2   9   5       22.42       28.95      8.08 o
   3   9   5       51.55       51.96     11.89 o
   4   9   5       14.02       -1.35     12.29 o
   5   9   5      108.72      138.24     21.36 o
   6   9   5       81.96      110.91     26.33 o
  -5  10   5        1.30       33.39     18.81 o
  -4  10   5      240.45      289.66     23.06 o
  -3  10   5      779.75      689.70     33.35 o
  -2  10   5      242.10      271.69     16.80 o
  -1  10   5      564.24      574.28     16.56 o
   0  10   5        8.55       14.31      7.76 o
   1  10   5      817.05      805.68     20.82 o
   2  10   5       14.96        7.63     11.02 o
   3  10   5      498.12      472.45     20.81 o
   4  10   5       55.21       43.28     18.49 o
   5  10   5        0.88      -19.63     19.63 o
  -4  11   5      110.35      157.01     21.72 o
  -3  11   5       73.21       95.58     14.74 o
  -2  11   5       19.96       23.31     12.22 o
  -1  11   5      178.47      184.99     14.16 o
   0  11   5       24.44       26.85     10.48 o
   1  11   5      230.23      274.34     15.89 o
   2  11   5      271.10      296.73     20.93 o
   3  11   5       45.13       52.34     14.98 o
   4  11   5        0.07      -13.05     17.36 o
  -4  12   5       72.71      125.32     22.54 o
  -3  12   5      246.43      276.53     24.95 o
  -2  12   5      102.94      104.94     18.78 o
  -1  12   5       61.79       79.34     15.20 o
   0  12   5        4.76       28.70     11.86 o
   1  12   5      141.99      165.99     18.06 o
   2  12   5        0.77       -8.79     16.33 o
   3  12   5        2.40        1.68     15.02 o
   4  12   5       16.84        8.19     20.43 o
  -3  13   5       16.31       34.59     21.06 o
  -2  13   5       13.07        6.96     18.23 o
  -1  13   5       73.26       55.36     21.31 o
   0  13   5        2.86       -8.21     17.92 o
   1  13   5       36.16       44.61     14.84 o
   2  13   5        1.34       -7.64     14.79 o
   3  13   5        8.37      -19.73     26.55 o
   0  14   5       57.74       53.15     16.04 o
  -7   0   6      434.09      495.01     41.09 o
  -6   0   6     1084.22     1059.29     54.68 o
  -5   0   6        2.91        7.67     11.49 o
  -4   0   6      261.40      266.54     12.17 o
  -3   0   6       76.44       48.57      4.87 o
  -2   0   6    15247.90    15109.21    196.50 o
  -1   0   6     2902.31     3126.68     42.23 o
   0   0   6    20250.71    19541.19    252.84 o
   1   0   6     5075.46     4990.32     60.63 o
   2   0   6     2484.43     2526.49     40.18 o
   3   0   6     4126.90     4083.43     73.98 o
   4   0   6     1247.48     1235.39     29.24 o
   5   0   6      625.67      678.21     28.50 o
   6   0   6      312.59      367.05     35.81 o
   7   0   6       56.01      104.30     38.07 o
  -7   1   6        0.87      -10.96     16.75 o
  -6   1   6       33.51       10.66     12.15 o
  -5   1   6      791.76      785.23     23.36 o
  -4   1   6     4906.95     5060.04     59.73 o
  -3   1   6      994.47     1161.37     16.44 o
  -2   1   6     9787.12    10132.33     93.72 o
  -1   1   6     2537.53     2638.55     24.33 o
   0   1   6    12262.23    12200.05    102.63 o
   1   1   6     9161.23     9309.51     82.34 o
   2   1   6     2778.80     2771.02     29.28 o
   3   1   6     2125.04     2028.45     26.23 o
   4   1   6      487.51      441.68     11.87 o
   5   1   6      103.82       89.26     10.46 o
   6   1   6       21.39       16.95     11.23 o
   7   1   6      182.48      196.64     28.41 o
  -7   2   6      133.76      184.82     23.27 o
  -6   2   6       84.43      103.80     13.91 o
  -5   2   6        1.40       -4.57      7.11 o
  -4   2   6      229.31      265.48     11.39 o
  -3   2   6       23.90       38.56      3.65 o
  -2   2   6     1756.67     1699.32     16.07 o
  -1   2   6      114.72      113.32      3.93 o
   0   2   6      140.06       98.87      3.84 o
   1   2   6       67.18       60.29      2.73 o
   2   2   6     1082.35     1035.13     13.68 o
   3   2   6      185.03      171.40      6.56 o
   4   2   6      295.85      307.33      9.38 o
   5   2   6       89.95       99.47      9.38 o
   6   2   6        3.19       10.92     11.29 o
   7   2   6        5.47        1.81     12.97 o
  -7   3   6       38.91       46.02     18.52 o
  -6   3   6        0.96       -5.56     11.91 o
  -5   3   6        7.98        4.64      9.39 o
  -4   3   6     1882.95     1926.16     30.17 o
  -3   3   6      107.46      111.59      4.49 o
  -2   3   6      851.07      871.06      9.67 o
  -1   3   6        2.37        2.71      1.92 o
   0   3   6     1278.96     1276.94     15.66 o
   1   3   6     1408.23     1370.03     16.35 o
   2   3   6     2189.15     2302.20     26.62 o
   3   3   6       14.99       20.38      4.26 o
   4   3   6      135.55      144.83      8.08 o
   5   3   6      311.26      285.67     12.35 o
   6   3   6       53.11       74.27     12.46 o
   7   3   6       42.42       49.19     21.32 o
  -7   4   6        0.22        2.03     28.23 o
  -6   4   6       34.88        5.42     12.69 o
  -5   4   6      604.31      588.77     27.15 o
  -4   4   6      623.66      621.06     15.34 o
  -3   4   6     1684.90     1713.78     22.50 o
  -2   4   6      260.16      259.82      5.57 o
  -1   4   6        2.77        1.50      2.33 o
   0   4   6      111.08      108.01      5.06 o
   1   4   6     1574.03     1643.28     19.41 o
   2   4   6     1007.61      965.53     13.53 o
   3   4   6      327.12      342.57      8.45 o
   4   4   6       79.40       80.98      7.36 o
   5   4   6        5.48        4.83      8.36 o
   6   4   6      125.48      111.83     13.13 o
   7   4   6        0.25       21.41     24.91 o
  -7   5   6       46.93       40.90     21.08 o
  -6   5   6       15.02       13.96     13.10 o
  -5   5   6      131.47      136.63     12.10 o
  -4   5   6      274.10      270.04     12.25 o
  -3   5   6      756.37      739.61     11.51 o
  -2   5   6        2.16       -2.82      3.46 o
  -1   5   6     3190.51     3166.59     38.06 o
   0   5   6     1397.84     1438.97     19.27 o
   1   5   6       10.05       14.87      3.01 o
   2   5   6      160.04      164.30      6.20 o
   3   5   6      154.94      183.18      6.88 o
   4   5   6      349.77      346.19     12.13 o
   5   5   6       33.50       17.82      8.53 o
   6   5   6      101.54       91.11     15.67 o
   7   5   6       18.98      -11.29     21.73 o
  -7   6   6       68.84       92.50     21.19 o
  -6   6   6      255.96      250.27     19.25 o
  -5   6   6      151.38      121.35     12.26 o
  -4   6   6      136.35      161.77     10.83 o
  -3   6   6     1562.76     1602.66     20.91 o
  -2   6   6      984.16      990.21     14.19 o
  -1   6   6       92.59       97.63      5.05 o
   0   6   6       55.34       89.39      7.79 o
   1   6   6     4667.01     4607.15     53.21 o
   2   6   6     3171.97     3035.94     37.79 o
   3   6   6      266.28      237.80      8.26 o
   4   6   6       75.49       87.26     11.75 o
   5   6   6      110.79      105.46     14.00 o
   6   6   6      173.97      151.70     22.02 o
   7   6   6        0.07       -9.31     22.28 o
  -6   7   6       30.95       41.98     24.94 o
  -5   7   6      173.09      221.71     16.85 o
  -4   7   6      915.09      878.84     22.67 o
  -3   7   6      327.33      298.30     12.16 o
  -2   7   6      391.45      429.03      9.47 o
  -1   7   6     2888.88     2929.31     36.84 o
   0   7   6     1678.78     1623.03     27.69 o
   1   7   6      244.99      263.02      9.36 o
   2   7   6       43.92       31.95      4.64 o
   3   7   6      798.14      753.85     17.45 o
   4   7   6      826.03      854.74     40.21 o
   5   7   6       35.27       34.40     29.98 o
   6   7   6        1.97       14.43     21.67 o
  -6   8   6      120.56      104.20     18.21 o
  -5   8   6        0.53      -12.07     13.29 o
  -4   8   6      208.90      236.11     13.32 o
  -3   8   6     1193.01     1209.58     26.43 o
  -2   8   6      807.55      781.28     17.32 o
  -1   8   6       31.89       20.61      5.02 o
   0   8   6      394.42      347.46     16.87 o
   1   8   6      938.66      968.53     32.73 o
   2   8   6     2400.90     2380.70     47.81 o
   3   8   6       27.66       17.33      8.94 o
   4   8   6       38.88       35.18     10.61 o
   5   8   6        1.59        8.77     17.45 o
   6   8   6       78.88       75.39     22.52 o
  -6   9   6       31.08       36.10     20.25 o
  -5   9   6       34.28       44.60     14.79 o
  -4   9   6        2.41      -10.50     10.50 o
  -3   9   6       59.00       48.31     10.29 o
  -2   9   6      133.33      148.97     10.51 o
  -1   9   6      106.82      146.64     10.51 o
   0   9   6      120.86      131.38      8.42 o
   1   9   6      296.05      278.14     13.07 o
   2   9   6       90.63      121.97     14.61 o
   3   9   6      151.60      168.83     14.49 o
   4   9   6      129.72      139.22     15.52 o
   5   9   6       23.31       19.30     27.53 o
   6   9   6        1.21      -12.95     20.53 o
  -5  10   6       75.31       63.53     20.15 o
  -4  10   6       88.24       77.53     18.83 o
  -3  10   6       18.98       36.99     10.94 o
  -2  10   6        0.04        6.50      9.37 o
  -1  10   6       12.04       10.44      8.52 o
   0  10   6       40.72       37.41      8.05 o
   1  10   6        3.71       14.63      7.58 o
   2  10   6        2.67       -8.59      8.59 o
   3  10   6       59.13       51.74     12.97 o
   4  10   6       13.52      -13.07     13.74 o
   5  10   6        9.87       -9.28     19.13 o
  -4  11   6        6.63      -17.51     17.51 o
  -3  11   6       25.87       26.24     13.43 o
  -2  11   6       40.02       29.39     12.08 o
  -1  11   6       19.68       19.41     10.90 o
   0  11   6       19.89       15.50     11.43 o
   1  11   6       99.89      104.72     10.88 o
   2  11   6        0.40        1.40     13.50 o
   3  11   6       31.23       14.04     13.81 o
   4  11   6        8.23        7.87     27.94 o
  -4  12   6        5.53        0.64     20.04 o
  -3  12   6       35.68       31.63     32.02 o
  -2  12   6      179.27      152.56     23.86 o
  -1  12   6       12.71        3.32     15.77 o
   0  12   6        0.59      -11.28     11.28 o
   1  12   6       38.29       20.30     12.70 o
   2  12   6       46.14       43.11     14.50 o
   3  12   6        0.19      -14.37     14.37 o
   4  12   6        5.93       30.42     41.55 o
  -2  13   6       14.10        8.96     17.97 o
  -1  13   6       31.60       42.95     18.06 o
   0  13   6       32.06       30.00     21.54 o
   1  13   6        4.30        7.65     14.17 o
   2  13   6        0.99      -11.17     14.47 o
  -7   1   7       19.80       31.07     17.99 o
  -6   1   7       56.51       49.77     15.19 o
  -5   1   7       56.79       54.69      7.92 o
  -4   1   7      341.55      315.22      9.89 o
  -3   1   7     1550.29     1551.50     17.27 o
  -2   1   7      515.49      590.10      7.88 o
  -1   1   7      369.55      404.87      5.66 o
   0   1   7        7.66        8.01      2.30 o
   1   1   7     7997.53     8188.78     85.28 o
   2   1   7      204.98      204.31      5.01 o
   3   1   7       39.52       35.74      5.13 o
   4   1   7      261.97      281.24      9.48 o
   5   1   7       21.07       15.04      9.35 o
   6   1   7        2.36        5.25     10.59 o
   7   1   7        5.96        5.37     13.55 o
  -7   2   7        0.54        4.94     18.55 o
  -6   2   7       15.77       30.27     14.18 o
  -5   2   7      665.11      663.08     19.00 o
  -4   2   7     1460.98     1414.18     22.18 o
  -3   2   7      663.69      726.20     10.58 o
  -2   2   7      698.98      649.68      7.89 o
  -1   2   7     5265.10     5410.31     53.99 o
   0   2   7      101.33      106.30      3.51 o
   1   2   7      497.06      502.18      7.37 o
   2   2   7       14.64       17.44      3.22 o
   3   2   7     4091.48     4129.26     46.07 o
   4   2   7      433.49      439.90     12.02 o
   5   2   7       13.25       26.79      8.52 o
   6   2   7       18.22       36.79     11.62 o
   7   2   7      103.09       97.89     18.16 o
  -7   3   7      229.30      248.94     23.73 o
  -6   3   7      377.94      360.84     19.38 o
  -5   3   7      257.26      258.29     14.41 o
  -4   3   7      808.70      795.26     17.31 o
  -3   3   7     3509.11     3513.89     34.98 o
  -2   3   7     5123.95     5341.14     61.00 o
  -1   3   7      205.29      215.42      4.69 o
   0   3   7     1984.77     1896.85     22.11 o
   1   3   7    14573.59    14893.44    153.64 o
   2   3   7     1175.67     1106.58     14.79 o
   3   3   7        0.01       -1.73      4.11 o
   4   3   7       82.93       85.26      6.69 o
   5   3   7      393.97      410.19     14.34 o
   6   3   7       62.09       67.08     12.31 o
   7   3   7        3.46       -5.01     16.78 o
  -7   4   7        9.49      -12.71     18.97 o
  -6   4   7      255.47      279.58     18.54 o
  -5   4   7      601.46      625.35     19.43 o
  -4   4   7     2428.36     2371.88     39.99 o
  -3   4   7       14.51       18.67      4.46 o
  -2   4   7     3526.84     3358.88     37.69 o
  -1   4   7     4446.21     4282.04     46.62 o
   0   4   7      954.76      890.84     12.88 o
   1   4   7     1615.19     1644.91     19.53 o
   2   4   7      660.37      617.55     11.24 o
   3   4   7     4871.10     4697.11     52.22 o
   4   4   7      602.93      660.09     16.79 o
   5   4   7        7.67       17.64      8.47 o
   6   4   7        1.14        9.37     13.81 o
   7   4   7      123.18      120.36     24.16 o
  -7   5   7       51.02       74.92     21.69 o
  -6   5   7       58.95       50.29     21.92 o
  -5   5   7        1.97       -0.84      9.07 o
  -4   5   7      368.38      364.22     14.02 o
  -3   5   7     1271.47     1278.20     16.42 o
  -2   5   7      170.81      182.05      5.97 o
  -1   5   7       39.09       55.27      4.12 o
   0   5   7      720.74      632.73     10.67 o
   1   5   7     3388.00     3439.58     41.00 o
   2   5   7      171.77      170.54      6.07 o
   3   5   7      535.82      504.10     10.74 o
   4   5   7        5.62       11.10      7.43 o
   5   5   7      243.03      255.45     14.60 o
   6   5   7      182.39      204.06     23.85 o
   7   5   7        0.33       -1.86     20.09 o
  -7   6   7       51.54       45.55     34.73 o
  -6   6   7       76.97       77.64     22.18 o
  -5   6   7        7.30       15.36     10.23 o
  -4   6   7        2.21       14.67      8.51 o
  -3   6   7        1.39       -2.21      5.27 o
  -2   6   7     1203.16     1195.97     20.58 o
  -1   6   7      272.82      259.31      8.32 o
   0   6   7       89.83       95.17      6.01 o
   1   6   7      539.66      539.24     10.16 o
   2   6   7      377.77      374.50      8.77 o
   3   6   7      615.71      606.36     19.05 o
   4   6   7       33.26       29.64      9.44 o
   5   6   7       20.11       24.47     13.30 o
   6   6   7       38.59       55.41     27.12 o
   7   6   7        7.31      -13.71     20.89 o
  -6   7   7       19.75       15.34     16.12 o
  -5   7   7      207.95      218.77     17.05 o
  -4   7   7      267.94      247.74     13.16 o
  -3   7   7      127.07      124.69      9.34 o
  -2   7   7      139.52      128.55      5.86 o
  -1   7   7       50.95       51.56      5.93 o
   0   7   7      303.09      319.68      8.91 o
   1   7   7      414.31      396.50      9.99 o
   2   7   7      564.38      560.56     11.92 o
   3   7   7       69.60       55.81      9.49 o
   4   7   7       50.21       42.34     10.46 o
   5   7   7       44.15       52.79     17.51 o
   6   7   7       29.29       25.57     20.19 o
  -6   8   7        4.27       -0.55     16.02 o
  -5   8   7       95.41      102.97     16.19 o
  -4   8   7      224.29      207.93     16.46 o
  -3   8   7      107.74      119.31     10.32 o
  -2   8   7       19.20       15.96      6.84 o
  -1   8   7       57.79       57.72      6.28 o
   0   8   7      529.89      500.35     22.77 o
   1   8   7       64.43       65.08      6.67 o
   2   8   7     1430.43     1344.94     27.92 o
   3   8   7       24.72       32.24      9.73 o
   4   8   7       39.45       29.72     10.83 o
   5   8   7        2.42       -9.87     16.82 o
   6   8   7       69.81       68.15     22.46 o
  -5   9   7       35.14       47.43     15.89 o
  -4   9   7        1.82       -1.18     10.46 o
  -3   9   7      208.52      230.96     13.04 o
  -2   9   7     1652.34     1527.31     31.10 o
  -1   9   7      161.10      185.88      9.10 o
   0   9   7      558.44      565.75     14.66 o
   1   9   7       26.48       33.15     10.64 o
   2   9   7      787.90      726.96     25.66 o
   3   9   7        6.69        1.89      9.88 o
   4   9   7      299.31      335.43     19.74 o
   5   9   7        8.26      -17.44     17.44 o
  -5  10   7      270.21      291.43     25.87 o
  -4  10   7      120.98       87.31     14.79 o
  -3  10   7       69.39       88.83     11.88 o
  -2  10   7      117.95      138.06     17.40 o
  -1  10   7      193.09      205.85     11.49 o
   0  10   7      946.08      946.46     22.73 o
   1  10   7        0.06       -6.51      7.23 o
   2  10   7      164.45      151.53     11.84 o
   3  10   7        6.59        3.88     11.97 o
   4  10   7      144.64      180.55     17.79 o
   5  10   7        5.91       24.33     20.45 o
  -4  11   7        3.01        9.85     19.11 o
  -3  11   7      140.73      173.59     22.74 o
  -2  11   7      423.57      412.30     18.72 o
  -1  11   7      220.30      204.09     13.97 o
   0  11   7        1.74       -3.98      9.89 o
   1  11   7       62.67       70.80     10.48 o
   2  11   7      440.68      434.32     23.39 o
   3  11   7        6.75       35.81     14.35 o
   4  11   7      120.23      119.89     21.93 o
  -3  12   7      143.55      173.20     38.35 o
  -2  12   7        8.68       23.49     13.26 o
  -1  12   7      106.25      124.99     18.09 o
   0  12   7       87.68      101.16     13.79 o
   1  12   7       21.27       35.87     12.88 o
   2  12   7       44.19       51.38     14.57 o
   3  12   7       28.03       34.36     18.32 o
  -2  13   7       42.24       43.35     22.97 o
  -1  13   7       75.15       79.80     21.10 o
   0  13   7       12.17       10.32     13.44 o
   1  13   7        1.94       16.10     14.04 o
   2  13   7       76.13       90.13     17.18 o
  -7   0   8      260.95      257.44     33.79 o
  -6   0   8       88.98       78.49     24.43 o
  -5   0   8       30.66       37.79     12.11 o
  -4   0   8     2000.17     1900.46     39.23 o
  -3   0   8     6754.81     6766.42     91.11 o
  -2   0   8     7926.02     9279.21    122.16 o
  -1   0   8     6409.51     6691.63     98.68 o
   0   0   8     4294.09     4638.08     69.22 o
   1   0   8     4460.47     4404.55     59.38 o
   2   0   8     1675.02     1630.95     38.70 o
   3   0   8     2374.31     2308.33     45.36 o
   4   0   8      581.84      584.69     19.23 o
   5   0   8      711.44      651.40     27.85 o
   6   0   8      251.59      223.25     20.92 o
   7   0   8        0.13      -17.94     18.09 o
  -7   1   8        7.22       11.05     17.55 o
  -6   1   8      713.84      713.10     31.50 o
  -5   1   8      616.97      676.47     17.22 o
  -4   1   8        5.55        2.71      4.80 o
  -3   1   8      611.50      668.73     11.59 o
  -2   1   8      672.53      587.03      7.94 o
  -1   1   8    10768.25    10451.21     96.79 o
   0   1   8     1231.49     1294.96     12.99 o
   1   1   8      189.14      166.37      4.56 o
   2   1   8      222.30      220.30      6.31 o
   3   1   8     1539.99     1511.57     22.84 o
   4   1   8     1121.53     1076.29     19.65 o
   5   1   8      472.00      440.43     21.96 o
   6   1   8       22.57       33.16     12.04 o
   7   1   8        1.08      -13.16     15.49 o
  -7   2   8       43.10       22.05     18.33 o
  -6   2   8       14.59       13.84     15.33 o
  -5   2   8       53.18       54.17      9.28 o
  -4   2   8     1033.04      962.10     26.38 o
  -3   2   8     4991.37     4912.29     50.18 o
  -2   2   8        6.91        4.20      2.17 o
  -1   2   8      899.78      981.81     12.80 o
   0   2   8      382.60      373.65      7.69 o
   1   2   8     6046.78     5830.41     61.63 o
   2   2   8     3357.68     3381.85     37.67 o
   3   2   8     2979.16     2940.93     36.69 o
   4   2   8       30.12       41.81      6.56 o
   5   2   8       78.34       87.74      9.51 o
   6   2   8      185.80      209.97     15.17 o
   7   2   8        3.00        6.12     15.79 o
  -7   3   8        3.78       29.00     19.83 o
  -6   3   8      237.89      229.95     17.38 o
  -5   3   8       11.08       -3.97      8.60 o
  -4   3   8       81.49       81.63      8.36 o
  -3   3   8       12.94       12.96      2.81 o
  -2   3   8        7.49        7.90      2.91 o
  -1   3   8      796.56      752.63     11.92 o
   0   3   8     2810.86     2968.72     33.16 o
   1   3   8      215.99      174.26      4.50 o
   2   3   8        2.62       -3.31      3.31 o
   3   3   8        1.55       -3.11      4.17 o
   4   3   8      349.80      356.54     13.69 o
   5   3   8       33.52       33.12      8.99 o
   6   3   8       67.08       62.73     17.65 o
   7   3   8        0.64      -14.95     14.95 o
  -7   4   8       15.05        5.17     29.88 o
  -6   4   8      147.96      174.11     17.14 o
  -5   4   8        1.93        2.17      8.95 o
  -4   4   8       36.68       36.14      8.27 o
  -3   4   8        2.33        2.00      3.28 o
  -2   4   8      541.54      547.00     10.14 o
  -1   4   8      220.84      286.79      9.52 o
   0   4   8       89.27       77.12      5.22 o
   1   4   8       33.72       39.55      3.80 o
   2   4   8      720.24      721.63     12.50 o
   3   4   8        3.09        3.04      4.60 o
   4   4   8      257.84      216.54     10.31 o
   5   4   8      244.56      249.26     12.35 o
   6   4   8        3.11        0.04     13.80 o
   7   4   8       11.82       41.15     21.26 o
  -7   5   8        4.46      -18.48     18.48 o
  -6   5   8       26.29       33.91     20.23 o
  -5   5   8      231.71      225.66     13.23 o
  -4   5   8      443.92      408.22     16.37 o
  -3   5   8      444.14      446.24      9.76 o
  -2   5   8     3129.22     3125.59     38.42 o
  -1   5   8      909.45      861.06     13.20 o
   0   5   8      872.20      936.54     15.05 o
   1   5   8        6.76       10.57      3.12 o
   2   5   8     1676.65     1676.92     21.31 o
   3   5   8     1468.73     1422.01     23.87 o
   4   5   8      242.72      263.64     11.51 o
   5   5   8       10.02        8.95     10.98 o
   6   5   8       25.83       16.75     19.38 o
   7   5   8       47.75       49.38     24.00 o
  -6   6   8      132.88      130.00     17.09 o
  -5   6   8      181.42      201.81     13.53 o
  -4   6   8       14.53       12.63      8.48 o
  -3   6   8     1465.78     1392.30     27.33 o
  -2   6   8     1800.84     1755.27     24.15 o
  -1   6   8        2.12       -0.69      4.35 o
   0   6   8     2863.05     2825.85     35.23 o
   1   6   8      490.88      509.98     11.50 o
   2   6   8       85.46      107.74      5.48 o
   3   6   8        5.50        8.69      6.62 o
   4   6   8      170.79      152.01     11.69 o
   5   6   8      253.09      266.46     18.08 o
   6   6   8        1.30       -5.15     18.61 o
  -6   7   8       42.60       42.02     16.24 o
  -5   7   8      517.21      534.15     19.90 o
  -4   7   8      617.32      601.85     19.97 o
  -3   7   8      180.56      207.09     10.61 o
  -2   7   8     1560.10     1596.79     26.99 o
  -1   7   8      790.02      764.50     21.01 o
   0   7   8       20.05       22.15      4.68 o
   1   7   8      244.28      236.41      7.60 o
   2   7   8     1030.19     1000.48     30.12 o
   3   7   8     1631.37     1556.86     31.68 o
   4   7   8        9.32        1.88      9.75 o
   5   7   8        1.26        9.53     13.98 o
   6   7   8       23.11       45.73     20.77 o
  -6   8   8        4.72       -2.61     17.15 o
  -5   8   8      154.71      182.31     20.08 o
  -4   8   8      179.26      199.15     12.98 o
  -3   8   8      449.41      437.22     15.66 o
  -2   8   8       85.65       71.76      7.45 o
  -1   8   8       85.70      102.07      7.46 o
   0   8   8     1209.80     1225.40     40.72 o
   1   8   8      958.32      921.67     30.31 o
   2   8   8       46.69       41.89      8.65 o
   3   8   8        7.57       -0.14      9.03 o
   4   8   8       71.94       69.05     11.95 o
   5   8   8       75.74      109.43     20.17 o
   6   8   8        1.37      -19.25     19.25 o
  -5   9   8      140.60      172.04     18.30 o
  -4   9   8        0.08      -10.18     10.18 o
  -3   9   8      139.71      169.94     11.91 o
  -2   9   8       78.47       89.02      9.25 o
  -1   9   8       54.05       66.11      7.35 o
   0   9   8        7.40        8.47      9.07 o
   1   9   8        0.05       -1.14      7.85 o
   2   9   8      124.79      132.00     16.41 o
   3   9   8      183.86      200.25     13.70 o
   4   9   8       27.50       25.37     13.53 o
   5   9   8        0.78       17.61     22.49 o
  -5  10   8       68.29       25.58     20.04 o
  -4  10   8        1.16        0.66     13.27 o
  -3  10   8        0.60        7.70     10.42 o
  -2  10   8       71.15       66.52     12.34 o
  -1  10   8      138.99      152.20     10.27 o
   0  10   8      110.86      114.06      9.70 o
   1  10   8        8.45        9.15      7.42 o
   2  10   8       16.94       13.06     19.97 o
   3  10   8       45.00       21.48     12.83 o
   4  10   8       25.00       14.76     14.39 o
   5  10   8       32.29       36.42     20.61 o
  -4  11   8       17.04       18.22     26.28 o
  -3  11   8      101.89      107.02     14.86 o
  -2  11   8       13.27       -5.87     17.12 o
  -1  11   8       83.09       46.32     11.10 o
   0  11   8        9.66       15.87     10.10 o
   1  11   8       19.27       21.07      9.35 o
   2  11   8        2.68        5.58     11.95 o
   3  11   8        3.34        5.56     14.62 o
   4  11   8        0.65       -3.55     19.79 o
  -3  12   8       32.28       28.90     34.47 o
  -2  12   8       57.88       63.16     14.16 o
  -1  12   8        8.23       16.54     11.64 o
   0  12   8       79.99       57.48     11.89 o
   1  12   8       86.85       72.32     11.79 o
   2  12   8       11.56       21.79     14.02 o
   3  12   8       19.66       22.54     27.15 o
  -2  13   8       25.69       20.32     18.34 o
  -1  13   8       13.38        8.14     17.79 o
   0  13   8        5.07       -1.42     13.41 o
   1  13   8        2.77       -7.71     13.70 o
   2  13   8       47.80       62.71     15.87 o
  -7   1   9       24.07       14.36     19.13 o
  -6   1   9        3.03       -6.88     15.05 o
  -5   1   9       16.92       16.37      8.70 o
  -4   1   9      632.16      650.16     11.32 o
  -3   1   9      179.42      174.53      5.00 o
  -2   1   9       70.15       73.30      3.78 o
  -1   1   9      397.84      398.71      5.81 o
   0   1   9     3033.12     3175.82     30.87 o
   1   1   9     1987.75     2107.38     24.26 o
   2   1   9       10.62        9.56      3.57 o
   3   1   9       88.26       81.58      9.77 o
   4   1   9      250.97      271.98      9.90 o
   5   1   9        8.89       -1.41      9.11 o
   6   1   9        0.16      -11.26     11.26 o
   7   1   9        0.76       37.06     16.02 o
  -7   2   9       37.32       45.21     19.28 o
  -6   2   9      413.36      391.40     32.71 o
  -5   2   9     1603.44     1485.38     30.70 o
  -4   2   9       53.97       58.27      5.55 o
  -3   2   9      253.23      223.62      6.18 o
  -2   2   9     3231.74     3108.85     30.65 o
  -1   2   9     2116.21     2321.25     26.52 o
   0   2   9      171.90      189.00      5.48 o
   1   2   9     1249.89     1201.01     17.70 o
   2   2   9     2633.67     2596.05     32.07 o
   3   2   9      634.02      667.79     12.78 o
   4   2   9        0.08       -0.30      6.06 o
   5   2   9      138.86      147.57     12.09 o
   6   2   9      213.58      260.73     16.01 o
   7   2   9       47.76       33.07     21.50 o
  -7   3   9      291.32      270.43     56.79 o
  -6   3   9        1.78        0.03     14.94 o
  -5   3   9      264.13      297.32     17.43 o
  -4   3   9      203.53      199.89     10.87 o
  -3   3   9     4035.74     3910.15     43.16 o
  -2   3   9      639.70      658.34     11.26 o
  -1   3   9     3467.54     3388.83     40.07 o
   0   3   9     6749.95     6540.24     80.17 o
   1   3   9     1022.17     1007.13     20.47 o
   2   3   9      684.90      690.72     12.95 o
   3   3   9        9.90        4.03      4.85 o
   4   3   9     1240.89     1247.11     23.79 o
   5   3   9       72.05       52.23      9.52 o
   6   3   9        3.62       17.15     14.87 o
   7   3   9        1.92        7.97     17.16 o
  -7   4   9       45.33       58.12     20.74 o
  -6   4   9      348.48      401.11     36.31 o
  -5   4   9      765.47      747.66     21.27 o
  -4   4   9      168.95      163.28      9.33 o
  -3   4   9      845.96      852.68     12.40 o
  -2   4   9     1947.70     1903.27     24.91 o
  -1   4   9     1298.53     1313.03     22.99 o
   0   4   9      306.54      280.95      6.33 o
   1   4   9     1449.50     1327.91     18.01 o
   2   4   9     1907.19     1882.80     23.19 o
   3   4   9     1535.07     1444.88     21.20 o
   4   4   9      498.77      483.36     18.94 o
   5   4   9        2.42       -9.89      9.89 o
   6   4   9      102.11      116.85     16.82 o
   7   4   9       32.01       37.42     25.73 o
  -7   5   9       53.98       48.02     20.66 o
  -6   5   9       26.31       26.98     14.37 o
  -5   5   9      210.12      228.22     14.92 o
  -4   5   9       65.90       69.61      9.26 o
  -3   5   9     4690.58     4716.67     52.02 o
  -2   5   9       35.22       37.19      4.43 o
  -1   5   9     1869.55     1800.54     33.40 o
   0   5   9      408.77      381.81      7.99 o
   1   5   9      680.18      658.21     12.80 o
   2   5   9      290.85      290.68      7.73 o
   3   5   9        2.54        3.38      8.17 o
   4   5   9      721.68      763.98     23.91 o
   5   5   9      160.73      199.85     14.53 o
   6   5   9       19.48       19.69     15.58 o
   7   5   9        1.36        6.80     31.59 o
  -6   6   9       17.42        8.30     14.75 o
  -5   6   9      117.52      118.77     12.38 o
  -4   6   9      561.51      540.37     17.56 o
  -3   6   9      970.82      948.25     20.90 o
  -2   6   9       37.44       44.99      5.16 o
  -1   6   9      602.99      586.72     15.16 o
   0   6   9      436.62      439.10     12.01 o
   1   6   9      889.90      888.93     15.93 o
   2   6   9      401.37      404.64      9.11 o
   3   6   9      397.30      359.02     27.12 o
   4   6   9        9.12       -1.44      9.20 o
   5   6   9       87.70       58.80     14.19 o
   6   6   9       20.57        3.78     18.13 o
  -6   7   9       93.08      127.55     19.51 o
  -5   7   9       46.56       37.07     11.20 o
  -4   7   9      173.97      150.18     14.38 o
  -3   7   9       19.38       15.29      7.63 o
  -2   7   9       65.28       54.01      8.05 o
  -1   7   9      104.59      110.00      5.62 o
   0   7   9      246.20      263.33      9.58 o
   1   7   9      270.01      271.55      9.37 o
   2   7   9        7.88        7.30      7.83 o
   3   7   9      335.02      339.39     14.15 o
   4   7   9      162.48      172.66     13.03 o
   5   7   9        0.70       10.61     14.79 o
   6   7   9        0.25      -19.32     19.56 o
  -6   8   9      128.89      123.19     19.64 o
  -5   8   9        3.13        1.13     15.82 o
  -4   8   9      247.68      255.44     14.08 o
  -3   8   9       85.35       72.19      9.36 o
  -2   8   9      375.97      393.12     16.71 o
  -1   8   9      553.23      503.04     22.23 o
   0   8   9      121.69      124.22      7.93 o
   1   8   9        1.31       -0.25      6.87 o
   2   8   9       62.71       64.69      9.33 o
   3   8   9      342.62      334.17     15.47 o
   4   8   9       53.97       37.53     11.58 o
   5   8   9      152.90      137.54     21.13 o
   6   8   9        2.16       16.09     21.32 o
  -5   9   9        2.04       17.98     15.54 o
  -4   9   9      370.95      400.19     17.32 o
  -3   9   9      174.02      158.61     11.68 o
  -2   9   9       22.79       11.54      7.27 o
  -1   9   9      116.69      114.43     16.94 o
   0   9   9      325.17      332.97     15.85 o
   1   9   9      201.26      193.82     10.85 o
   2   9   9      115.47      136.24     11.56 o
   3   9   9       79.06       68.97     11.14 o
   4   9   9        5.89       -9.78     12.91 o
   5   9   9       92.61      100.16     21.59 o
  -5  10   9       10.62       14.11     24.03 o
  -4  10   9       30.54       18.72     12.16 o
  -3  10   9       18.36       31.58     12.34 o
  -2  10   9      324.76      348.06     14.47 o
  -1  10   9      680.93      662.37     18.14 o
   0  10   9       37.61       46.12      8.74 o
   1  10   9       31.38       25.76     10.57 o
   2  10   9      141.02      166.52     36.79 o
   3  10   9      439.83      464.60     22.05 o
   4  10   9        0.45        7.37     14.75 o
   5  10   9       66.51       74.23     22.65 o
  -4  11   9      308.40      357.64     26.06 o
  -3  11   9        8.08        3.43     12.58 o
  -2  11   9        4.22        1.74     10.72 o
  -1  11   9        1.06      -10.74     14.41 o
   0  11   9      117.96      121.80     11.80 o
   1  11   9      251.13      309.52     25.26 o
   2  11   9      121.10      114.26     12.08 o
   3  11   9       56.42       81.80     15.36 o
   4  11   9        1.43       -4.12     15.73 o
  -3  12   9        0.96       -8.02     13.77 o
  -2  12   9      249.11      320.50     18.00 o
  -1  12   9       52.31       41.26     12.10 o
   0  12   9      105.41      115.66     13.41 o
   1  12   9       32.47       28.01     10.80 o
   2  12   9       10.31       23.00     20.31 o
   3  12   9      128.34      120.16     39.00 o
  -2  13   9       14.17       10.73     17.84 o
  -1  13   9       10.09        7.07     13.21 o
   0  13   9       71.53       97.93     14.70 o
   1  13   9        9.97       10.45     14.07 o
   2  13   9        0.79      -21.60     21.60 o
  -7   0  10      178.58      197.29     33.51 o
  -6   0  10        1.09       35.43     22.66 o
  -5   0  10      858.20      801.42     41.67 o
  -4   0  10     1597.10     1567.15     29.69 o
  -3   0  10      439.33      434.76     11.43 o
  -2   0  10      399.48      394.20      9.69 o
  -1   0  10     2830.71     2747.57     43.01 o
   0   0  10     2817.07     2683.75     42.20 o
   1   0  10      484.83      502.55     16.07 o
   2   0  10      615.71      613.35     14.94 o
   3   0  10       51.73       33.76      9.77 o
   4   0  10     1504.96     1521.20     35.42 o
   5   0  10      388.50      421.39     23.03 o
   6   0  10      284.05      309.93     24.89 o
   7   0  10       29.87       80.21     32.55 o
  -7   1  10      257.24      279.38     30.79 o
  -6   1  10      281.07      257.89     27.58 o
  -5   1  10      102.51       88.54     21.48 o
  -4   1  10       12.82       27.64      5.03 o
  -3   1  10     3576.34     3354.48     35.85 o
  -2   1  10     5434.72     5396.36     51.57 o
  -1   1  10     2650.81     3064.45     30.03 o
   0   1  10      434.53      419.75      6.46 o
   1   1  10     1192.97     1146.87     20.71 o
   2   1  10    11731.06    11789.05    132.15 o
   3   1  10      517.31      483.34     11.91 o
   4   1  10      240.33      242.31      9.86 o
   5   1  10       38.84       39.22     10.51 o
   6   1  10        3.12        2.46     13.66 o
   7   1  10       79.48       77.22     22.13 o
  -7   2  10       43.74       24.93     19.91 o
  -6   2  10        0.59        4.38     14.98 o
  -5   2  10      898.37      904.22     23.22 o
  -4   2  10      800.16      839.69     15.17 o
  -3   2  10        3.23        3.34      3.56 o
  -2   2  10      149.04      150.00      4.13 o
  -1   2  10     1531.22     1573.14     22.18 o
   0   2  10     2616.94     2491.61     38.74 o
   1   2  10       55.33       46.24      3.41 o
   2   2  10       12.33        4.19      4.05 o
   3   2  10        8.96       18.18      5.09 o
   4   2  10      464.68      435.46     16.05 o
   5   2  10      253.01      263.92     22.04 o
   6   2  10       13.09       14.05     14.00 o
   7   2  10        3.69       15.84     17.21 o
  -7   3  10       81.97      139.74     37.61 o
  -6   3  10        3.79       -3.94     15.81 o
  -5   3  10        4.69        4.37     12.51 o
  -4   3  10      336.15      325.29     10.79 o
  -3   3  10      628.65      625.35      9.91 o
  -2   3  10     1225.32     1252.00     19.30 o
  -1   3  10      504.35      491.57      9.10 o
   0   3  10      230.94      216.56      8.60 o
   1   3  10       58.84       58.83      3.53 o
   2   3  10      325.29      302.43      9.23 o
   3   3  10      147.17      149.17      9.62 o
   4   3  10       80.55       73.06      8.45 o
   5   3  10        3.05        0.25     10.50 o
   6   3  10        0.49        5.59     14.40 o
   7   3  10       40.86       11.41     20.64 o
  -7   4  10        6.04       -4.75     19.89 o
  -6   4  10        9.66        7.50     16.05 o
  -5   4  10       53.73       63.15     10.50 o
  -4   4  10     1019.92      916.85     19.59 o
  -3   4  10     1957.54     2031.49     24.87 o
  -2   4  10      664.18      628.97     11.43 o
  -1   4  10       38.71       41.16      6.22 o
   0   4  10       98.46      108.88      6.20 o
   1   4  10      881.07      897.35     15.32 o
   2   4  10      177.98      200.60      7.22 o
   3   4  10      233.16      229.89      8.12 o
   4   4  10       92.74       87.75      9.07 o
   5   4  10       19.56       24.45     10.70 o
   6   4  10        0.31      -11.73     14.19 o
   7   4  10        9.95       22.89     17.75 o
  -6   5  10      239.94      249.13     52.20 o
  -5   5  10      192.91      179.08     13.09 o
  -4   5  10      295.72      336.93     13.73 o
  -3   5  10      191.74      191.70      7.33 o
  -2   5  10      910.68      897.79     24.50 o
  -1   5  10     1819.74     1911.78     38.40 o
   0   5  10      309.22      316.24      7.73 o
   1   5  10     1000.24      988.88     16.85 o
   2   5  10      179.92      200.02      6.71 o
   3   5  10      319.21      296.97     12.84 o
   4   5  10        4.18        9.09      9.21 o
   5   5  10       14.43        0.52     10.82 o
   6   5  10       22.64       22.01     15.62 o
  -6   6  10       20.50       28.59     18.29 o
  -5   6  10      197.95      215.79     15.86 o
  -4   6  10      543.89      558.39     17.76 o
  -3   6  10     1758.64     1702.61     27.26 o
  -2   6  10      107.90      125.27      6.52 o
  -1   6  10     2172.79     2204.59     40.73 o
   0   6  10      705.00      696.13     12.97 o
   1   6  10      504.35      503.11     15.17 o
   2   6  10        3.44        9.45      5.41 o
   3   6  10      672.31      717.90     19.83 o
   4   6  10      781.35      752.42     22.30 o
   5   6  10       15.24       -2.52     13.22 o
   6   6  10        1.03      -13.83     20.08 o
  -6   7  10      280.00      287.83     24.96 o
  -5   7  10      129.00      152.83     19.77 o
  -4   7  10      120.28      162.70     11.74 o
  -3   7  10       57.87       75.04     12.65 o
  -2   7  10     1225.37     1188.93     23.62 o
  -1   7  10      513.46      460.97     11.66 o
   0   7  10       70.25       77.02      8.57 o
   1   7  10      934.52      904.32     19.60 o
   2   7  10      141.79      148.17     10.10 o
   3   7  10      151.57      152.74     12.13 o
   4   7  10       29.99       13.32     12.00 o
   5   7  10      124.15      146.02     17.56 o
   6   7  10       46.23       52.88     21.24 o
  -5   8  10       27.46       36.22     15.07 o
  -4   8  10      496.75      562.21     19.24 o
  -3   8  10       65.51       64.59      9.16 o
  -2   8  10      407.56      385.25     24.20 o
  -1   8  10      711.79      705.57     16.64 o
   0   8  10      264.70      285.15     11.33 o
   1   8  10      705.79      671.19     17.30 o
   2   8  10        1.88       -7.73      8.15 o
   3   8  10       93.64       83.19     11.18 o
   4   8  10      132.51      155.34     14.05 o
   5   8  10       13.21       13.14     19.32 o
  -5   9  10        0.19        1.49     14.81 o
  -4   9  10      124.36      122.96     13.03 o
  -3   9  10       48.60       53.49     17.89 o
  -2   9  10       97.24      106.80      9.78 o
  -1   9  10      437.14      392.56     17.65 o
   0   9  10       13.32       23.10      9.65 o
   1   9  10      125.19      131.33      9.85 o
   2   9  10       98.12      120.91     14.83 o
   3   9  10       11.21       16.86     11.06 o
   4   9  10       18.97       14.23     23.43 o
   5   9  10       10.48       11.03     19.71 o
  -4  10  10        8.01        3.31     11.84 o
  -3  10  10        1.74       -0.79     12.87 o
  -2  10  10       95.12      101.82     11.83 o
  -1  10  10       78.44      113.64      8.76 o
   0  10  10        9.07       -1.41     10.19 o
   1  10  10        3.40       23.65     12.13 o
   2  10  10       19.81       19.60     11.03 o
   3  10  10       11.82       14.13     13.42 o
   4  10  10       15.45       16.80     14.39 o
  -4  11  10       43.71       23.31     18.68 o
  -3  11  10       17.87       17.96     23.31 o
  -2  11  10       37.44       38.66     17.81 o
  -1  11  10        9.58        9.01      9.39 o
   0  11  10        0.23       -9.23      9.23 o
   1  11  10       19.82       12.33      9.18 o
   2  11  10        0.50        0.00     11.81 o
   3  11  10        0.05       18.03     14.14 o
   4  11  10        1.10      -13.41     15.15 o
  -3  12  10       34.54       26.23     16.81 o
  -2  12  10        8.59        4.04     11.94 o
  -1  12  10       51.63       50.46     12.14 o
   0  12  10       55.14       57.17     22.57 o
   1  12  10        9.22       11.23     10.64 o
   2  12  10        0.17       -3.18     13.18 o
   3  12  10       14.31       19.16     18.02 o
  -1  13  10       56.55       42.74     15.28 o
   0  13  10        5.73       14.90     10.93 o
   1  13  10        5.94       14.46     18.53 o
  -7   1  11       23.55       38.24     26.95 o
  -6   1  11        3.53       -6.02     15.15 o
  -5   1  11       81.38       59.70     14.54 o
  -4   1  11      551.88      519.53     13.90 o
  -3   1  11       16.59       17.80      3.86 o
  -2   1  11      300.80      290.05      6.13 o
  -1   1  11       50.95       42.11      3.01 o
   0   1  11     1596.20     1630.29     17.47 o
   1   1  11     1016.72     1018.28     15.05 o
   2   1  11      233.98      255.09      9.77 o
   3   1  11      319.11      304.07      9.58 o
   4   1  11        5.03       -6.70      6.70 o
   5   1  11       43.02       21.04     10.48 o
   6   1  11        0.16      -13.11     13.31 o
   7   1  11        1.54       25.43     20.45 o
  -7   2  11       75.67       73.43     20.88 o
  -6   2  11      365.14      352.14     46.13 o
  -5   2  11       45.67       56.24     11.50 o
  -4   2  11       59.03       53.94      6.41 o
  -3   2  11     1698.02     1660.33     19.81 o
  -2   2  11     2937.23     2978.29     29.86 o
  -1   2  11     1445.90     1599.90     25.76 o
   0   2  11     1523.29     1563.38     22.66 o
   1   2  11      450.54      425.20      8.25 o
   2   2  11      532.75      537.14     12.86 o
   3   2  11       42.16       37.78      5.60 o
   4   2  11      199.52      190.48      9.50 o
   5   2  11      292.52      304.69     14.93 o
   6   2  11       86.68       68.23     15.31 o
   7   2  11        0.14        7.60     40.66 o
  -7   3  11       41.51       23.85     19.69 o
  -6   3  11       72.57       60.61     18.31 o
  -5   3  11      651.63      642.70     26.42 o
  -4   3  11     1035.71     1046.10     19.03 o
  -3   3  11        8.98       10.42      3.63 o
  -2   3  11     1753.48     1697.01     24.71 o
  -1   3  11     4130.94     3967.15     50.78 o
   0   3  11     2958.75     3049.93     39.88 o
   1   3  11      115.63      127.72      4.49 o
   2   3  11      609.88      608.50     11.51 o
   3   3  11     1217.79     1266.55     19.75 o
   4   3  11      816.82      798.75     23.15 o
   5   3  11        0.54       -1.77     11.52 o
   6   3  11       29.57       34.81     19.20 o
   7   3  11        5.52       30.14     18.50 o
  -7   4  11      116.27      179.46     25.47 o
  -6   4  11      409.57      396.39     26.33 o
  -5   4  11        2.29        2.92      9.38 o
  -4   4  11      402.67      416.54     11.94 o
  -3   4  11       47.60       50.65      4.68 o
  -2   4  11     6219.67     6046.16     75.61 o
  -1   4  11      739.31      734.59     14.73 o
   0   4  11     1961.93     2023.42     28.12 o
   1   4  11      674.53      620.07     11.64 o
   2   4  11     1212.15     1169.78     17.54 o
   3   4  11      203.57      210.18      9.63 o
   4   4  11      169.34      175.19     12.17 o
   5   4  11      113.41      140.93     13.34 o
   6   4  11       39.78       51.75     16.72 o
  -6   5  11       46.19       11.16     17.41 o
  -5   5  11      436.22      449.69     17.38 o
  -4   5  11     1692.43     1676.61     32.77 o
  -3   5  11       74.01       70.86      5.70 o
  -2   5  11     1585.11     1612.34     22.59 o
  -1   5  11       93.31       99.26     12.81 o
   0   5  11     1387.00     1359.59     20.47 o
   1   5  11      143.67      161.92     13.10 o
   2   5  11      330.57      357.52      9.54 o
   3   5  11      121.28      125.26     10.01 o
   4   5  11      558.49      532.50     18.50 o
   5   5  11        1.44       16.98     11.66 o
   6   5  11        4.38        7.05     15.68 o
  -6   6  11       26.05       41.64     18.61 o
  -5   6  11      164.28      171.01     13.68 o
  -4   6  11       95.19      109.79     14.88 o
  -3   6  11      226.40      207.98      9.43 o
  -2   6  11     1398.52     1416.53     23.93 o
  -1   6  11       12.36       11.82      8.14 o
   0   6  11      749.04      722.27     13.27 o
   1   6  11        6.16        6.70      5.38 o
   2   6  11      442.54      420.01     15.60 o
   3   6  11      136.07      120.95     10.79 o
   4   6  11       22.86       34.02     10.72 o
   5   6  11        1.92        8.04     13.80 o
   6   6  11        0.76       17.50     22.42 o
  -6   7  11       38.68       38.33     18.77 o
  -5   7  11        1.76        2.45     10.95 o
  -4   7  11       57.78       55.00     10.17 o
  -3   7  11      148.17      136.08      9.13 o
  -2   7  11      255.72      264.61     10.19 o
  -1   7  11      557.07      523.52     26.83 o
   0   7  11        3.48        9.51      8.79 o
   1   7  11       25.68       39.76      5.54 o
   2   7  11       53.75       47.52      8.64 o
   3   7  11       46.80       22.19     11.02 o
   4   7  11       10.97       18.70     10.78 o
   5   7  11       24.83       28.02     15.10 o
   6   7  11        4.44       17.96     20.74 o
  -5   8  11      112.29       87.21     16.00 o
  -4   8  11        0.13       -9.80      9.80 o
  -3   8  11      192.97      187.82     10.88 o
  -2   8  11       49.62       41.04      9.23 o
  -1   8  11      143.53      133.25     14.41 o
   0   8  11       50.07       66.93      8.56 o
   1   8  11      442.44      432.41     13.93 o
   2   8  11       34.28       39.38      8.94 o
   3   8  11      116.82      115.99     11.91 o
   4   8  11       10.77       -4.91     11.37 o
   5   8  11        2.53        0.44     18.70 o
  -5   9  11       62.25       71.29     16.96 o
  -4   9  11       49.26       54.41     11.78 o
  -3   9  11      353.25      364.17     17.86 o
  -2   9  11       12.64        4.59      9.41 o
  -1   9  11      790.44      769.44     31.23 o
   0   9  11       77.30       49.29      9.58 o
   1   9  11      142.51      135.17      9.86 o
   2   9  11      251.78      250.75     14.61 o
   3   9  11      119.33      104.02     12.35 o
   4   9  11      244.41      233.52     23.99 o
   5   9  11        7.63       27.50     41.02 o
  -4  10  11       32.92       45.06     12.46 o
  -3  10  11      498.76      526.77     19.02 o
  -2  10  11        4.13       -0.53      9.53 o
  -1  10  11       21.72       16.36     11.81 o
   0  10  11       44.61       49.90     10.76 o
   1  10  11      559.63      561.54     17.92 o
   2  10  11      484.54      506.71     20.85 o
   3  10  11      142.27      160.30     16.29 o
   4  10  11        0.32       25.81     20.69 o
  -3  11  11       41.25       28.33     31.18 o
  -2  11  11        2.29        4.21      9.93 o
  -1  11  11      223.47      260.49     13.08 o
   0  11  11       72.73       77.95     10.42 o
   1  11  11       26.73       11.81     12.06 o
   2  11  11       84.26       71.89     17.72 o
   3  11  11       96.00       96.54     17.70 o
  -2  12  11        8.37      -11.16     11.16 o
  -1  12  11       15.20       25.53     10.99 o
   0  12  11        2.62      -10.45     10.45 o
   1  12  11       80.83       84.65     13.39 o
   2  12  11       35.32       46.08     14.64 o
   0  13  11       10.38        5.31     10.63 o
  -7   0  12        1.57      -19.11     26.50 o
  -6   0  12      600.68      601.82     41.76 o
  -5   0  12     1154.89     1062.55     51.70 o
  -4   0  12     1851.99     1800.08     39.20 o
  -3   0  12      388.10      445.90     14.16 o
  -2   0  12     5433.71     5084.12     77.92 o
  -1   0  12     6271.30     5960.72    103.06 o
   0   0  12     1579.39     1614.86     28.06 o
   1   0  12      131.30      127.39      7.51 o
   2   0  12       96.06      117.47     10.64 o
   3   0  12     6589.80     6386.47    114.44 o
   4   0  12       74.90      100.23     11.68 o
   5   0  12       69.61       95.24     17.43 o
   6   0  12       59.52       48.29     24.96 o
   7   0  12       24.90       52.56     30.48 o
  -7   1  12       39.24        9.53     19.55 o
  -6   1  12      366.67      382.38     25.05 o
  -5   1  12       66.58       54.99     14.81 o
  -4   1  12      596.81      627.15     13.34 o
  -3   1  12      728.35      716.77     11.87 o
  -2   1  12      307.40      286.96      7.14 o
  -1   1  12      263.84      287.24      6.58 o
   0   1  12     3866.20     3907.96     38.31 o
   1   1  12     5509.60     5522.00     63.96 o
   2   1  12       32.69       39.33      5.04 o
   3   1  12        2.33        8.52      8.05 o
   4   1  12        3.26       14.39      6.99 o
   5   1  12      315.31      326.82     15.79 o
   6   1  12       78.07       99.89     16.62 o
   7   1  12       10.29       16.55     21.53 o
  -7   2  12        2.94        3.33     25.99 o
  -6   2  12      161.44      181.21     20.25 o
  -5   2  12      220.09      205.96     18.09 o
  -4   2  12      401.39      402.45     11.97 o
  -3   2  12        7.04       15.22      4.06 o
  -2   2  12     1763.91     1716.04     18.68 o
  -1   2  12     1275.37     1297.82     23.13 o
   0   2  12      205.43      235.63      4.97 o
   1   2  12      186.82      196.28      5.89 o
   2   2  12       68.82       56.07      5.74 o
   3   2  12     1824.60     1738.42     26.84 o
   4   2  12        2.17       11.39      8.57 o
   5   2  12       31.81       44.25     13.77 o
   6   2  12        0.20        3.38     14.47 o
   7   2  12        1.67        8.68     21.33 o
  -7   3  12        3.91        2.61     40.80 o
  -6   3  12       31.55       34.79     22.92 o
  -5   3  12        4.28       -3.71     10.87 o
  -4   3  12      484.36      506.52     17.37 o
  -3   3  12        5.25       -0.22      4.33 o
  -2   3  12       50.89       48.36      5.17 o
  -1   3  12     1353.54     1382.57     23.51 o
   0   3  12      529.53      544.02     13.00 o
   1   3  12        2.48        2.77      3.82 o
   2   3  12      449.05      440.02     10.23 o
   3   3  12      223.30      191.68     12.17 o
   4   3  12       79.88       95.75     10.86 o
   5   3  12      103.59      115.42     15.09 o
   6   3  12        2.94       17.49     15.39 o
  -6   4  12       48.06       52.91     17.90 o
  -5   4  12      299.81      307.93     24.55 o
  -4   4  12      372.61      361.58     12.38 o
  -3   4  12      156.72      151.94      7.00 o
  -2   4  12      421.04      408.67     10.61 o
  -1   4  12       20.94       24.07      4.12 o
   0   4  12      818.50      830.49     15.16 o
   1   4  12      187.64      196.70      7.22 o
   2   4  12        1.66        0.71      4.61 o
   3   4  12      196.77      175.56     17.34 o
   4   4  12        9.28        9.31      9.79 o
   5   4  12       21.35       12.16     19.06 o
   6   4  12       42.13       68.06     16.21 o
  -6   5  12      101.25       80.86     33.36 o
  -5   5  12       58.02       57.64     12.56 o
  -4   5  12        1.49        8.29      8.16 o
  -3   5  12      414.64      391.66     10.05 o
  -2   5  12     2043.23     2037.89     31.86 o
  -1   5  12      531.09      530.23     30.08 o
   0   5  12      455.17      423.96      9.52 o
   1   5  12      541.94      590.94     26.06 o
   2   5  12      665.20      616.06     18.78 o
   3   5  12        3.85       -4.84      8.22 o
   4   5  12      193.75      247.84     22.92 o
   5   5  12       18.11        9.68     14.49 o
   6   5  12        0.36       -3.01     15.74 o
  -6   6  12       78.11       80.75     20.24 o
  -5   6  12      557.68      577.65     26.35 o
  -4   6  12       77.29       72.27     10.00 o
  -3   6  12      106.83       97.84      6.32 o
  -2   6  12        7.06        8.61      6.79 o
  -1   6  12     1643.17     1588.11     38.14 o
   0   6  12     1160.40     1073.27     19.05 o
   1   6  12      277.89      277.74     13.42 o
   2   6  12      492.09      462.34     14.88 o
   3   6  12       41.65       43.41     10.28 o
   4   6  12      365.26      326.37     24.87 o
   5   6  12       80.15       59.91     15.37 o
   6   6  12       28.31       49.45     17.63 o
  -6   7  12       74.63       83.55     21.10 o
  -5   7  12        0.49      -10.98     10.98 o
  -4   7  12      304.30      313.53     14.21 o
  -3   7  12     1009.80     1026.42     18.99 o
  -2   7  12     1400.24     1322.05     37.66 o
  -1   7  12      232.29      191.80     19.09 o
   0   7  12      676.52      675.62     20.75 o
   1   7  12      190.94      200.78      8.87 o
   2   7  12      477.01      454.95     17.77 o
   3   7  12       11.35       14.38      9.50 o
   4   7  12      175.81      194.39     14.47 o
   5   7  12       65.71       61.87     16.62 o
  -5   8  12      249.15      301.06     23.94 o
  -4   8  12       32.38       22.83     11.18 o
  -3   8  12       65.44       92.70     11.92 o
  -2   8  12      142.95      133.12     19.50 o
  -1   8  12      135.92      135.44     30.55 o
   0   8  12     1092.96     1056.48     21.81 o
   1   8  12       17.85        6.37      6.95 o
   2   8  12      248.28      276.76     15.64 o
   3   8  12      121.38      127.24     12.17 o
   4   8  12      126.86      124.37     13.83 o
   5   8  12        4.28       -8.02     18.32 o
  -5   9  12       75.54       70.29     16.61 o
  -4   9  12       13.10       25.18     11.32 o
  -3   9  12      196.24      229.42     12.48 o
  -2   9  12      115.52      118.47     12.07 o
  -1   9  12       52.55       50.42     18.41 o
   0   9  12       46.37       50.28      9.80 o
   1   9  12        6.80        3.75      7.95 o
   2   9  12       16.13       -2.31     10.08 o
   3   9  12        0.14        0.97     10.90 o
   4   9  12       10.82       13.18     20.78 o
   5   9  12        0.30      -14.58     20.02 o
  -4  10  12       18.06       17.73     12.33 o
  -3  10  12       53.00       73.31     12.64 o
  -2  10  12       16.98       15.56      9.60 o
  -1  10  12        0.11       -1.27      8.54 o
   0  10  12        1.45       -9.38      9.38 o
   1  10  12       13.35        2.83      8.83 o
   2  10  12       59.73       52.12     11.62 o
   3  10  12       29.75       37.04     13.81 o
   4  10  12       17.23       19.91     15.15 o
  -3  11  12        3.86      -10.95     11.77 o
  -2  11  12       24.27       -5.67      8.53 o
  -1  11  12       10.57        2.64      7.96 o
   0  11  12       15.94        2.81     11.88 o
   1  11  12       14.64       14.20     10.83 o
   2  11  12        1.25       -7.52     12.51 o
   3  11  12        6.13       19.44     16.95 o
  -2  12  12       19.58       22.48     16.22 o
  -1  12  12       13.14       -9.37     13.23 o
   0  12  12       37.96       14.65     10.77 o
   1  12  12        5.68        2.24     10.04 o
   2  12  12       10.21        0.89     13.54 o
  -7   1  13        1.14      -11.89     34.15 o
  -6   1  13       37.84        9.54     16.68 o
  -5   1  13      146.14      143.42     15.54 o
  -4   1  13       27.75       33.94      6.98 o
  -3   1  13       21.65       20.79      4.83 o
  -2   1  13      239.81      218.10      5.60 o
  -1   1  13      264.30      251.81      7.46 o
   0   1  13      658.35      748.85     10.91 o
   1   1  13      727.52      755.10     13.16 o
   2   1  13      682.48      635.39     12.45 o
   3   1  13      186.89      179.83      8.55 o
   4   1  13       24.00       18.25      7.78 o
   5   1  13       17.52       37.23     13.59 o
   6   1  13        0.59       17.93     19.08 o
  -6   2  13       82.39       71.93     17.86 o
  -5   2  13       26.25       32.78     14.77 o
  -4   2  13     1058.51     1063.27     21.47 o
  -3   2  13     1661.55     1595.37     22.62 o
  -2   2  13      823.35      838.31     12.81 o
  -1   2  13     1290.41     1275.29     15.65 o
   0   2  13      242.46      224.06      5.21 o
   1   2  13      532.79      550.47     11.61 o
   2   2  13      190.33      200.31      9.60 o
   3   2  13      143.09      155.68      9.81 o
   4   2  13      153.81      148.73     11.70 o
   5   2  13       92.55       82.81     14.21 o
   6   2  13        0.20        0.70     39.89 o
  -6   3  13      371.60      401.34     26.55 o
  -5   3  13      541.50      525.59     20.78 o
  -4   3  13       74.67       77.99      7.68 o
  -3   3  13       41.09       39.90      5.59 o
  -2   3  13      498.51      493.95      9.71 o
  -1   3  13     4521.40     4526.07     59.53 o
   0   3  13      775.35      819.75     16.15 o
   1   3  13     1100.45     1170.23     16.78 o
   2   3  13      684.92      664.85     12.70 o
   3   3  13      853.78      841.64     23.64 o
   4   3  13      483.06      459.45     25.88 o
   5   3  13      169.52      188.88     18.13 o
   6   3  13        2.88        3.43     14.87 o
  -6   4  13       52.77       41.12     19.39 o
  -5   4  13       46.80       55.07     12.19 o
  -4   4  13     1531.53     1483.00     26.43 o
  -3   4  13     1832.55     1816.67     26.83 o
  -2   4  13      399.70      403.56     10.32 o
  -1   4  13      857.91      840.65     16.06 o
   0   4  13     1245.80     1213.12     20.98 o
   1   4  13     2510.71     2419.02     32.82 o
   2   4  13      149.96      151.46      8.38 o
   3   4  13      192.20      215.25     14.91 o
   4   4  13       38.66       54.76     10.62 o
   5   4  13      328.42      337.90     23.28 o
   6   4  13       12.73        8.93     16.52 o
  -6   5  13      128.43       94.91     20.47 o
  -5   5  13      389.02      414.05     19.21 o
  -4   5  13        0.30       -2.30      6.92 o
  -3   5  13      389.76      392.88     10.70 o
  -2   5  13       32.84       26.47      6.74 o
  -1   5  13     2192.08     2066.98     70.86 o
   0   5  13       82.01       81.67      5.40 o
   1   5  13       86.35       87.76      9.52 o
   2   5  13       60.39       39.31      9.24 o
   3   5  13       98.87      111.70     10.92 o
   4   5  13      263.01      278.60     14.87 o
   5   5  13      188.65      184.32     22.59 o
   6   5  13        4.20       29.79     16.12 o
  -6   6  13       28.64       59.00     19.20 o
  -5   6  13       23.43       39.44     12.87 o
  -4   6  13       79.96       88.51     11.36 o
  -3   6  13       70.23       77.49      5.97 o
  -2   6  13       73.37       60.95      8.90 o
  -1   6  13      721.80      672.56     24.06 o
   0   6  13        1.82        7.73      4.12 o
   1   6  13      595.12      597.49     14.25 o
   2   6  13        2.84       -1.85      7.61 o
   3   6  13      109.10      139.42     11.61 o
   4   6  13       16.65        0.01     10.71 o
   5   6  13       17.14        8.93     14.77 o
   6   6  13       29.13       33.17     16.97 o
  -5   7  13       13.20        9.13     12.48 o
  -4   7  13      211.58      183.06     12.20 o
  -3   7  13       22.63       25.88      6.39 o
  -2   7  13        0.00      -14.97     14.97 o
  -1   7  13      318.02      322.83     23.99 o
   0   7  13        9.81       16.44     16.66 o
   1   7  13        0.35       -0.37      5.80 o
   2   7  13      236.68      222.02     11.50 o
   3   7  13        0.65       16.62      9.56 o
   4   7  13      115.63      116.33     13.43 o
   5   7  13       20.22       12.59     15.42 o
  -5   8  13       13.25        1.26     20.28 o
  -4   8  13        1.12      -10.20     10.20 o
  -3   8  13       32.62       23.37      7.95 o
  -2   8  13      301.56      311.44     26.05 o
  -1   8  13      177.86      144.73     20.53 o
   0   8  13      927.31      888.03     23.85 o
   1   8  13        2.56       -0.84      6.75 o
   2   8  13       59.38       71.62     10.32 o
   3   8  13       57.06       68.07     12.23 o
   4   8  13       39.92       23.07     14.07 o
   5   8  13       42.52       44.27     20.12 o
  -4   9  13      100.46      101.79     17.77 o
  -3   9  13       52.45       75.34      9.70 o
  -2   9  13      345.36      361.22     27.06 o
  -1   9  13       68.10       45.65     19.12 o
   0   9  13       23.33       20.71      8.19 o
   1   9  13        9.69        4.31      7.64 o
   2   9  13      215.45      242.23     16.35 o
   3   9  13      189.54      191.12     14.65 o
   4   9  13       69.89       96.66     19.90 o
  -4  10  13        3.60      -11.79     11.79 o
  -3  10  13      106.10      118.57     15.30 o
  -2  10  13      145.23      167.36     30.82 o
  -1  10  13       10.56       23.54     18.76 o
   0  10  13      504.52      496.46     18.67 o
   1  10  13       45.14       28.17      9.29 o
   2  10  13        4.82       -8.83     10.04 o
   3  10  13       67.72       59.26     30.05 o
   4  10  13       75.14       79.21     16.82 o
  -3  11  13      101.47       89.41     24.53 o
  -2  11  13      116.33      103.54     13.55 o
  -1  11  13        2.53       -6.87     10.17 o
   0  11  13      184.62      201.69     13.98 o
   1  11  13        2.11        4.06     15.73 o
   2  11  13      139.24      165.46     20.31 o
   3  11  13       34.59       41.79     23.11 o
  -1  12  13       24.52       31.94     15.12 o
   0  12  13      171.27      205.04     21.67 o
   1  12  13       20.24       12.92     10.16 o
  -6   0  14      325.11      333.77     34.90 o
  -5   0  14      986.13      981.73     36.21 o
  -4   0  14      253.56      182.01     13.13 o
  -3   0  14      785.02      847.92     29.10 o
  -2   0  14     1770.90     1724.11     27.66 o
  -1   0  14     2398.81     2475.77     42.50 o
   0   0  14      448.38      473.13     13.75 o
   1   0  14      797.82      808.86     31.08 o
   2   0  14     1187.05     1208.55     26.63 o
   3   0  14       69.77       52.14      9.80 o
   4   0  14        0.11       -0.06     11.05 o
   5   0  14        1.59        2.54     20.79 o
   6   0  14      181.33      193.74     34.13 o
  -6   1  14        0.02       -1.24     16.72 o
  -5   1  14      192.20      193.58     22.97 o
  -4   1  14      393.83      391.28     13.22 o
  -3   1  14     2812.64     2764.10     35.33 o
  -2   1  14       15.09       24.50      3.90 o
  -1   1  14     2057.64     1917.27     20.88 o
   0   1  14     2895.24     2860.83     31.69 o
   1   1  14      209.03      217.01      9.72 o
   2   1  14      394.47      356.25      9.80 o
   3   1  14      118.67      124.78      8.18 o
   4   1  14     1074.90     1054.46     31.10 o
   5   1  14       49.85       31.31     16.81 o
   6   1  14        2.17      -17.98     18.14 o
  -6   2  14       34.20       55.25     20.09 o
  -5   2  14      359.73      361.58     23.01 o
  -4   2  14      166.44      139.19      9.44 o
  -3   2  14      852.43      881.08     15.89 o
  -2   2  14       58.53       61.96      4.64 o
  -1   2  14      599.78      575.07     12.53 o
   0   2  14      892.81      891.35     16.24 o
   1   2  14     1762.14     1788.40     25.62 o
   2   2  14      575.57      513.11     19.52 o
   3   2  14       47.29       43.97      7.80 o
   4   2  14        1.92       -0.09      9.42 o
   5   2  14       44.21       32.55     14.12 o
   6   2  14      145.06      160.10     28.06 o
  -6   3  14       53.26       48.43     18.83 o
  -5   3  14      181.46      204.91     18.95 o
  -4   3  14       26.30       29.27      7.79 o
  -3   3  14      619.21      607.54     14.35 o
  -2   3  14      112.69      109.74      4.84 o
  -1   3  14      606.77      585.37     12.87 o
   0   3  14      136.14      141.02      7.35 o
   1   3  14       36.45       36.92      5.48 o
   2   3  14      496.15      443.87     13.90 o
   3   3  14       17.93       25.63      8.45 o
   4   3  14      177.13      167.11     13.96 o
   5   3  14        5.35       19.40     13.83 o
   6   3  14       20.50       43.63     20.88 o
  -6   4  14       11.10       -8.30     32.95 o
  -5   4  14       37.45       19.10     12.01 o
  -4   4  14       46.47       56.67      8.73 o
  -3   4  14       12.56       20.50      6.39 o
  -2   4  14      883.92      849.07     17.30 o
  -1   4  14      213.67      229.39      8.39 o
   0   4  14       66.65       71.95      6.19 o
   1   4  14      141.20      143.13      6.84 o
   2   4  14       75.41       59.14      7.41 o
   3   4  14      100.75      100.73     17.37 o
   4   4  14       10.47        7.46     10.45 o
   5   4  14      190.38      216.34     19.01 o
   6   4  14        7.07      -14.19     19.52 o
  -6   5  14       97.21      106.77     20.60 o
  -5   5  14        7.00       11.84     11.95 o
  -4   5  14      540.32      510.31     16.69 o
  -3   5  14       48.96       48.46      6.16 o
  -2   5  14       17.90       14.88      5.55 o
  -1   5  14        2.14       -1.05     10.71 o
   0   5  14      994.29      989.82     18.42 o
   1   5  14      407.06      401.85     10.41 o
   2   5  14      308.05      332.94     13.35 o
   3   5  14      157.54      180.11     13.31 o
   4   5  14        9.61        6.51     10.83 o
   5   5  14      173.19      169.97     17.81 o
   6   5  14        9.27        8.51     16.31 o
  -5   6  14       97.48       92.84     18.17 o
  -4   6  14      105.88       81.33      9.40 o
  -3   6  14      116.07      117.84      6.69 o
  -2   6  14      738.50      704.68     31.92 o
  -1   6  14     1934.92     1843.28     54.52 o
   0   6  14       19.97       23.07      7.64 o
   1   6  14      231.41      216.13     13.67 o
   2   6  14      136.79      158.88     10.41 o
   3   6  14      238.38      257.07     13.96 o
   4   6  14        0.80       -1.62     13.05 o
   5   6  14       57.50      107.01     17.44 o
  -5   7  14      139.53      136.12     15.33 o
  -4   7  14      772.36      781.11     34.61 o
  -3   7  14      235.92      231.43     11.86 o
  -2   7  14        8.04       19.76     16.55 o
  -1   7  14       61.92       37.06     16.42 o
   0   7  14      313.23      318.07     23.65 o
   1   7  14      614.99      535.83     19.31 o
   2   7  14        2.60        2.50      8.61 o
   3   7  14       42.17       46.99     10.78 o
   4   7  14        9.33        2.43     12.35 o
   5   7  14      184.98      210.32     20.33 o
  -5   8  14       26.99       25.34     17.12 o
  -4   8  14        9.38       16.88     10.37 o
  -3   8  14      108.12      121.52     13.49 o
  -2   8  14      164.63      182.14     22.73 o
  -1   8  14      444.14      460.10     28.46 o
   0   8  14       30.90       18.19     17.11 o
   1   8  14      385.83      395.03     13.38 o
   2   8  14      168.83      200.13     12.82 o
   3   8  14      188.06      195.04     17.30 o
   4   8  14        3.05       -2.06     12.24 o
   5   8  14        4.93       34.48     22.02 o
  -4   9  14       78.68       82.86     12.10 o
  -3   9  14        9.63        7.50      7.93 o
  -2   9  14        0.52       -1.33     19.07 o
  -1   9  14       77.78       58.14     19.09 o
   0   9  14       34.38       22.07     17.82 o
   1   9  14       66.50       83.75      8.99 o
   2   9  14        1.72        0.36      9.51 o
   3   9  14       10.70       22.02     11.79 o
   4   9  14        4.60        5.38     13.74 o
  -3  10  14        4.99        1.83     13.06 o
  -2  10  14       35.84       58.51     23.40 o
  -1  10  14        1.18      -32.55     32.55 o
   0  10  14       42.27       43.35     10.74 o
   1  10  14       16.97       13.12      8.90 o
   2  10  14        5.91       20.77     10.90 o
   3  10  14       34.17       52.04     15.70 o
  -2  11  14       34.58       32.72     12.14 o
  -1  11  14       30.03       24.75     23.25 o
   0  11  14       12.89       21.43     21.19 o
   1  11  14        6.03       10.71     11.04 o
   2  11  14        0.30       -3.44     13.09 o
   0  12  14        4.44      -14.13     14.13 o
  -6   1  15       25.68       14.63     17.78 o
  -5   1  15       91.33       71.15     11.71 o
  -4   1  15       34.15       31.28      8.37 o
  -3   1  15      178.62      198.26     10.93 o
  -2   1  15      160.02      180.04      7.13 o
  -1   1  15      399.67      420.39      8.18 o
   0   1  15      466.92      509.49      9.45 o
   1   1  15      673.59      687.57     12.30 o
   2   1  15      243.22      243.45      9.24 o
   3   1  15        8.30       14.06      8.15 o
   4   1  15       28.58       26.58     11.38 o
   5   1  15       12.24       23.47     16.68 o
   6   1  15       15.35       11.12     19.27 o
  -6   2  15        0.42       -9.24     17.30 o
  -5   2  15      498.41      448.08     23.53 o
  -4   2  15      875.75      831.27     19.41 o
  -3   2  15      285.98      295.77     10.06 o
  -2   2  15       19.12       23.37      5.15 o
  -1   2  15      818.34      801.59     12.21 o
   0   2  15      966.23      919.33     19.13 o
   1   2  15     1119.47     1080.88     19.86 o
   2   2  15       19.15       16.51      6.91 o
   3   2  15        8.89        9.17      7.99 o
   4   2  15      312.82      315.16     18.04 o
   5   2  15       22.77       -6.20     16.92 o
   6   2  15       81.62       73.56     32.79 o
  -6   3  15      118.55      106.61     38.26 o
  -5   3  15      253.09      268.45     21.06 o
  -4   3  15        8.99        9.38      7.77 o
  -3   3  15      696.89      668.28     15.60 o
  -2   3  15     1491.49     1462.77     22.19 o
  -1   3  15      732.89      746.23     15.25 o
   0   3  15      520.12      519.78      9.94 o
   1   3  15     1152.14     1146.01     22.58 o
   2   3  15      663.21      632.16     15.91 o
   3   3  15      126.77      125.70     10.83 o
   4   3  15       76.31       99.45     11.97 o
   5   3  15        8.78        7.23     17.45 o
   6   3  15       37.93       25.81     20.56 o
  -6   4  15        0.85       -5.57     17.55 o
  -5   4  15      488.58      539.40     28.56 o
  -4   4  15      509.70      542.85     21.08 o
  -3   4  15       85.78       90.62      8.75 o
  -2   4  15       80.79       78.71      7.10 o
  -1   4  15      334.55      355.27     10.91 o
   0   4  15     1828.11     1831.57     30.00 o
   1   4  15      265.39      240.81      9.50 o
   2   4  15      151.38      147.67      9.34 o
   3   4  15       51.25       65.24     10.09 o
   4   4  15      141.05      156.14     13.26 o
   5   4  15      116.62      108.99     16.31 o
   6   4  15       57.66       19.90     20.70 o
  -6   5  15       22.00        6.14     21.94 o
  -5   5  15       78.45       77.52     19.42 o
  -4   5  15       57.91       56.52      8.95 o
  -3   5  15     1501.14     1388.30     23.76 o
  -2   5  15      542.10      544.10     13.39 o
  -1   5  15       26.03       38.68     14.95 o
   0   5  15       25.85       20.50      5.63 o
   1   5  15      467.15      484.64     12.76 o
   2   5  15      456.86      492.80     21.94 o
   3   5  15       70.77       75.74     11.36 o
   4   5  15       25.02       46.44     18.15 o
   5   5  15        0.54       21.70     15.29 o
  -5   6  15      167.96      182.18     16.12 o
  -4   6  15        9.61       17.04      8.62 o
  -3   6  15       51.71       45.44      6.06 o
  -2   6  15      106.12       75.61     17.86 o
  -1   6  15      159.89      194.17     24.17 o
   0   6  15      408.50      440.30     16.12 o
   1   6  15        3.02        0.77      5.99 o
   2   6  15       15.66       16.07      8.57 o
   3   6  15        0.19        8.91      9.94 o
   4   6  15       73.25      108.57     13.00 o
   5   6  15      104.48       65.00     20.36 o
  -5   7  15      101.50      105.29     19.61 o
  -4   7  15        8.74        6.99     10.51 o
  -3   7  15      125.88      178.77     24.31 o
  -2   7  15       22.84       18.88     17.74 o
  -1   7  15       99.02       85.81     18.53 o
   0   7  15       27.53       25.39     20.83 o
   1   7  15      139.49      138.04      8.50 o
   2   7  15       19.53       24.30      9.41 o
   3   7  15        2.09        5.90     10.09 o
   4   7  15       13.67       11.54     12.04 o
   5   7  15        3.96       26.83     22.04 o
  -4   8  15      131.54      153.96     13.46 o
  -3   8  15      207.73      207.91     12.79 o
  -2   8  15      208.26      218.60     23.52 o
  -1   8  15       16.02        2.54     17.12 o
   0   8  15      129.01      109.53     21.27 o
   1   8  15       31.26       44.64      7.54 o
   2   8  15       11.19       -3.51      9.87 o
   3   8  15      130.70      158.27     13.49 o
   4   8  15        4.56        2.68     12.63 o
  -4   9  15       43.40       57.20     12.21 o
  -3   9  15        3.83       -4.61     10.96 o
  -2   9  15      233.02      216.08     26.09 o
  -1   9  15      229.37      221.61     25.12 o
   0   9  15        3.18       -6.27     17.98 o
   1   9  15      193.19      184.88     10.60 o
   2   9  15        2.89        4.98     14.67 o
   3   9  15       16.10       16.51     12.06 o
   4   9  15        2.31       -3.86     15.06 o
  -3  10  15       71.64       67.78     14.30 o
  -2  10  15       99.26      124.08     25.19 o
  -1  10  15       26.50       36.40     20.73 o
   0  10  15       16.14        6.85     19.85 o
   1  10  15      108.33      120.36     10.59 o
   2  10  15        4.35       15.31     12.18 o
   3  10  15       87.99      110.22     17.43 o
  -2  11  15       64.19      101.99     27.72 o
  -1  11  15      265.36      275.54     30.77 o
   0  11  15       27.02       34.14     38.31 o
   1  11  15      177.33      173.63     13.06 o
   2  11  15       11.01        9.67     14.95 o
  -6   0  16      286.11      255.09     33.55 o
  -5   0  16       12.64       10.89     19.42 o
  -4   0  16      207.83      165.84     17.19 o
  -3   0  16      837.15      922.19     25.65 o
  -2   0  16     4098.13     3987.60     73.84 o
  -1   0  16       28.41       24.66      6.82 o
   0   0  16     1863.84     1860.39     38.57 o
   1   0  16      357.97      361.38     14.82 o
   2   0  16      335.58      328.51     19.43 o
   3   0  16      291.30      265.37     18.53 o
   4   0  16       66.35       63.20     15.87 o
   5   0  16      221.20      170.70     28.85 o
   6   0  16        0.58       58.95     31.39 o
  -6   1  16        3.88       30.37     18.50 o
  -5   1  16      405.20      399.46     24.57 o
  -4   1  16     1167.76     1163.66     24.98 o
  -3   1  16      152.52      131.01      9.81 o
  -2   1  16      283.06      283.85      9.50 o
  -1   1  16       52.39       52.90      5.66 o
   0   1  16     1724.17     1732.97     22.27 o
   1   1  16      228.91      206.76     14.33 o
   2   1  16     1497.13     1462.96     26.47 o
   3   1  16      145.70      172.22     11.67 o
   4   1  16       83.20       63.14     13.35 o
   5   1  16       14.65       24.77     19.80 o
   6   1  16        0.55        1.08     19.78 o
  -6   2  16      138.40      175.28     22.31 o
  -5   2  16        3.24       -3.77     12.26 o
  -4   2  16      155.28      137.36     10.35 o
  -3   2  16      236.02      244.50     12.68 o
  -2   2  16     2775.80     2672.16     36.84 o
  -1   2  16        3.42       10.70      4.66 o
   0   2  16      625.28      600.96     12.50 o
   1   2  16      424.71      436.18     18.47 o
   2   2  16      224.29      215.07     10.25 o
   3   2  16      201.30      193.15     11.09 o
   4   2  16       11.78       12.09     13.34 o
   5   2  16       51.75       50.74     18.16 o
   6   2  16       27.66       31.94     21.75 o
  -6   3  16        5.93       36.29     20.07 o
  -5   3  16       24.81       42.05     13.11 o
  -4   3  16       87.15       80.43     10.00 o
  -3   3  16      293.82      317.49     11.34 o
  -2   3  16      446.70      442.92     10.96 o
  -1   3  16      795.64      774.51     12.85 o
   0   3  16      289.96      300.01      9.39 o
   1   3  16      243.44      242.12      9.86 o
   2   3  16      164.10      167.78      9.75 o
   3   3  16       14.77        7.66      8.97 o
   4   3  16        0.13        4.70     10.72 o
   5   3  16        0.64        1.23     15.92 o
   6   3  16        8.19       -7.87     45.51 o
  -6   4  16        7.64       28.68     19.71 o
  -5   4  16      161.17      164.93     19.80 o
  -4   4  16       51.67       52.91      9.36 o
  -3   4  16      483.98      449.64     12.92 o
  -2   4  16      338.60      319.28     13.49 o
  -1   4  16      279.94      292.18     10.64 o
   0   4  16      117.85      123.05      8.31 o
   1   4  16      276.98      272.36     18.49 o
   2   4  16       48.06       45.14      8.82 o
   3   4  16       54.33       69.37     10.60 o
   4   4  16        7.12        9.42     11.02 o
   5   4  16        1.37       -2.09     29.95 o
  -5   5  16       90.18       96.48     18.00 o
  -4   5  16      145.61      133.36     10.66 o
  -3   5  16      348.66      318.77     11.45 o
  -2   5  16       15.39       13.49      7.56 o
  -1   5  16      793.09      772.82     16.07 o
   0   5  16       93.19       94.51     11.70 o
   1   5  16        0.14        0.69      6.65 o
   2   5  16       49.58       52.74      9.21 o
   3   5  16      172.12      184.60     13.04 o
   4   5  16       79.56       88.18     12.85 o
   5   5  16        0.17        2.03     17.89 o
  -5   6  16      159.94      162.89     20.00 o
  -4   6  16       53.38       40.59      9.23 o
  -3   6  16      574.59      571.84     14.09 o
  -2   6  16      324.86      318.89     24.50 o
  -1   6  16       67.15       55.59     16.65 o
   0   6  16       58.45       70.53      7.75 o
   1   6  16      595.26      589.60     16.04 o
   2   6  16      187.67      203.31     14.72 o
   3   6  16       28.12       36.24     10.33 o
   4   6  16        0.83        8.97     11.72 o
   5   6  16        2.83       -4.10     18.67 o
  -5   7  16      190.56      213.53     21.97 o
  -4   7  16      203.76      210.38     13.87 o
  -3   7  16        4.32       -3.27     15.75 o
  -2   7  16      287.84      278.37     30.77 o
  -1   7  16      240.02      277.40     47.00 o
   0   7  16      331.67      332.83     26.10 o
   1   7  16       72.91       62.03      7.61 o
   2   7  16       80.28       64.93     10.61 o
   3   7  16       84.07       87.67     12.28 o
   4   7  16      141.23      148.03     15.88 o
  -4   8  16      151.18      178.34     13.56 o
  -3   8  16      128.07      145.40     37.06 o
  -2   8  16       31.43       20.02     19.16 o
  -1   8  16       64.77       75.40     22.97 o
   0   8  16      182.88      176.24     23.23 o
   1   8  16      161.39      163.39      9.74 o
   2   8  16       82.73       72.86     10.52 o
   3   8  16       36.80       28.13     11.97 o
   4   8  16       11.01       -1.03     13.14 o
  -3   9  16       13.88       29.33     31.83 o
  -2   9  16       32.57       88.77     24.50 o
  -1   9  16      189.95      238.56     25.74 o
   0   9  16      100.04      126.73     40.59 o
   1   9  16       15.55       12.21      8.07 o
   2   9  16        0.61        7.25     10.16 o
   3   9  16        0.70       16.80     13.16 o
  -3  10  16        4.75       -0.33     20.43 o
  -2  10  16        0.09       10.46     22.34 o
  -1  10  16        3.89      -13.58     21.70 o
   0  10  16        1.22      -19.53     19.53 o
   1  10  16        0.36       -8.34      8.43 o
   2  10  16        8.14       18.43     11.18 o
  -1  11  16        3.08      -21.41     21.41 o
   0  11  16       25.73       52.86     24.69 o
   1  11  16        0.59        2.02     14.67 o
  -6   1  17       90.60       72.13     20.46 o
  -5   1  17       32.18       18.08     13.68 o
  -4   1  17       51.15       42.04      9.32 o
  -3   1  17      152.16      140.91      8.89 o
  -2   1  17      114.19      121.30      8.12 o
  -1   1  17      140.57      138.79     10.01 o
   0   1  17      210.56      240.94      9.94 o
   1   1  17      109.95      128.44      9.79 o
   2   1  17        4.34        5.07      8.33 o
   3   1  17       17.59       19.24      9.65 o
   4   1  17       12.38       11.34     19.68 o
   5   1  17       37.17       42.65     19.87 o
   6   1  17       11.75        2.38     21.31 o
  -6   2  17      119.01       99.89     21.21 o
  -5   2  17      209.53      210.51     17.62 o
  -4   2  17      313.65      293.62     13.03 o
  -3   2  17      158.24      152.58      9.63 o
  -2   2  17      733.34      732.24     15.29 o
  -1   2  17      645.92      614.61     13.54 o
   0   2  17     1152.42     1121.27     19.21 o
   1   2  17        6.92        4.47      6.97 o
   2   2  17      168.53      205.27     10.76 o
   3   2  17      405.72      393.72     15.90 o
   4   2  17       10.79       15.72     12.25 o
   5   2  17        2.60       18.76     21.84 o
  -5   3  17        9.19        3.30     12.94 o
  -4   3  17      332.86      364.97     14.80 o
  -3   3  17      837.65      824.31     18.57 o
  -2   3  17      460.46      460.79     12.54 o
  -1   3  17        1.24        0.49      5.06 o
   0   3  17      948.19      932.89     20.74 o
   1   3  17      460.77      444.10     13.32 o
   2   3  17      118.84      110.85      9.42 o
   3   3  17       54.99       57.01     12.17 o
   4   3  17       26.15       23.92     13.25 o
   5   3  17      131.80      120.65     20.62 o
  -5   4  17       87.65       85.64     14.29 o
  -4   4  17      244.29      263.83     12.99 o
  -3   4  17        0.99        1.40      7.31 o
  -2   4  17     1152.33     1169.84     20.39 o
  -1   4  17      566.43      541.05     17.20 o
   0   4  17      281.49      249.20     12.31 o
   1   4  17       25.50       17.79      7.19 o
   2   4  17      538.61      514.00     19.29 o
   3   4  17      276.71      294.27     14.70 o
   4   4  17        0.99      -12.10     12.10 o
   5   4  17        0.39        1.36     18.54 o
  -5   5  17        0.82      -15.15     27.65 o
  -4   5  17      723.82      793.27     20.90 o
  -3   5  17      298.52      320.90     12.09 o
  -2   5  17        5.13       -0.81      8.46 o
  -1   5  17      164.04      166.67     10.96 o
   0   5  17      412.96      439.70     26.58 o
   1   5  17      353.94      379.43     15.89 o
   2   5  17      104.53      105.86     11.33 o
   3   5  17       17.51        4.97     10.46 o
   4   5  17        0.66       13.04     13.43 o
   5   5  17       37.25       39.05     23.07 o
  -5   6  17        0.64        6.57     17.11 o
  -4   6  17       19.03       22.86      9.13 o
  -3   6  17       12.22       13.09      6.40 o
  -2   6  17      334.88      358.92     38.45 o
  -1   6  17       57.08       42.46     17.03 o
   0   6  17       22.40       23.30     16.50 o
   1   6  17       16.09        2.21      7.18 o
   2   6  17       85.10       89.98     11.19 o
   3   6  17       80.22      121.91     12.58 o
   4   6  17        2.08      -13.84     13.84 o
   5   6  17        7.08       -1.55     19.83 o
  -4   7  17       32.22       48.56      9.41 o
  -3   7  17       39.94       38.29     11.21 o
  -2   7  17      161.58      162.25     32.35 o
  -1   7  17      307.08      296.97     24.81 o
   0   7  17      184.02      196.75     22.17 o
   1   7  17       30.64       22.31      7.58 o
   2   7  17        6.42       15.94      9.54 o
   3   7  17       41.01       34.38     11.62 o
   4   7  17       47.68       55.46     14.22 o
  -4   8  17       48.59       35.22     48.99 o
  -3   8  17        9.00      -29.47     29.47 o
  -2   8  17       37.37       59.96     30.67 o
  -1   8  17       96.74       85.45     21.39 o
   0   8  17      225.40      197.27     25.36 o
   1   8  17       36.22       42.56      8.05 o
   2   8  17       39.40       38.25     13.24 o
   3   8  17       43.55       40.08     15.12 o
   4   8  17       22.66       19.73     13.65 o
  -3   9  17      267.64      232.67     40.90 o
  -2   9  17      101.06       62.36     33.70 o
  -1   9  17      199.56      216.05     33.65 o
   0   9  17        6.45        3.75     19.95 o
   1   9  17       15.24       -7.81      7.81 o
   2   9  17      144.49      111.69     12.10 o
   3   9  17        2.63       -4.88     12.57 o
  -2  10  17       10.68      -18.58     34.51 o
  -1  10  17       43.37       40.76     23.64 o
   0  10  17      348.73      344.68     30.63 o
   1  10  17      119.08      139.55     25.50 o
   2  10  17      110.72      102.99     12.70 o
  -5   0  18        2.44        0.80     17.47 o
  -4   0  18     1003.60      976.48     73.76 o
  -3   0  18     1178.68     1167.92     30.89 o
  -2   0  18       96.07       83.34     11.46 o
  -1   0  18      461.16      449.42     18.47 o
   0   0  18       14.49       21.69     12.16 o
   1   0  18     2309.93     2317.98     59.14 o
   2   0  18      336.93      306.42     19.65 o
   3   0  18      253.52      266.11     20.43 o
   4   0  18       24.10       56.12     24.58 o
   5   0  18       16.60        3.65     26.98 o
  -5   1  18      327.33      350.23     20.14 o
  -4   1  18       21.80       15.45     10.54 o
  -3   1  18        2.72       -1.46      8.24 o
  -2   1  18      683.08      714.10     22.51 o
  -1   1  18     2180.18     2116.58     31.36 o
   0   1  18      195.95      184.07     10.92 o
   1   1  18     1230.81     1200.39     26.12 o
   2   1  18       65.90       65.53     10.17 o
   3   1  18      156.44      181.13     16.73 o
   4   1  18      104.44       92.76     23.79 o
   5   1  18       64.18      106.67     20.53 o
  -5   2  18        2.06       20.75     13.48 o
  -4   2  18      379.47      377.09     27.54 o
  -3   2  18      295.21      321.59     12.34 o
  -2   2  18       92.55      104.17      8.52 o
  -1   2  18      281.39      281.97      9.90 o
   0   2  18      186.01      181.02      9.44 o
   1   2  18     1004.82     1007.40     23.42 o
   2   2  18        7.96        3.25      9.07 o
   3   2  18      165.23      138.67     14.79 o
   4   2  18        3.01       -7.96     12.30 o
   5   2  18        3.20      -18.46     18.46 o
  -5   3  18       16.03       35.49     14.31 o
  -4   3  18       86.54       74.61     11.82 o
  -3   3  18        0.92       -9.47      9.47 o
  -2   3  18        0.85       -0.06      6.58 o
  -1   3  18      842.51      817.00     16.96 o
   0   3  18       27.24       30.59      6.80 o
   1   3  18        9.02        2.24      7.80 o
   2   3  18       64.67       48.40      9.79 o
   3   3  18       87.28       95.81     12.97 o
   4   3  18       60.89       49.85     14.17 o
   5   3  18       37.03       21.89     19.60 o
  -5   4  18       11.92        5.69     13.52 o
  -4   4  18       30.46       20.05      9.77 o
  -3   4  18        1.35       -2.38      7.61 o
  -2   4  18      133.73      127.79      7.51 o
  -1   4  18       47.40       38.65      6.65 o
   0   4  18      613.89      599.41     13.99 o
   1   4  18       23.39       13.91      8.15 o
   2   4  18       56.74       21.24     10.60 o
   3   4  18       22.88       35.15     12.07 o
   4   4  18       25.33       49.86     13.88 o
   5   4  18        0.20       -5.28     17.63 o
  -5   5  18       57.92       71.84     18.63 o
  -4   5  18      352.77      350.86     14.57 o
  -3   5  18       12.54       11.29      7.37 o
  -2   5  18      172.82      142.44     11.88 o
  -1   5  18        4.53        1.17      8.68 o
   0   5  18      155.95      169.16     17.51 o
   1   5  18        0.85       -2.78      7.60 o
   2   5  18      358.01      354.41     16.26 o
   3   5  18        1.23       12.05     11.70 o
   4   5  18       18.50       24.94     13.88 o
   5   5  18        4.01        9.49     19.22 o
  -4   6  18       97.77      115.89     10.82 o
  -3   6  18      320.84      302.80     11.28 o
  -2   6  18      224.97      215.20     35.09 o
  -1   6  18      407.84      517.81     43.35 o
   0   6  18      499.44      473.06     17.94 o
   1   6  18       58.52       66.22      8.55 o
   2   6  18       51.15       42.78     10.11 o
   3   6  18        8.19        9.28     12.19 o
   4   6  18       66.36       45.34     15.48 o
  -4   7  18       91.07       80.52     12.17 o
  -3   7  18      282.17      281.52     12.98 o
  -2   7  18      189.95      180.88     34.23 o
  -1   7  18       98.30      100.33     29.91 o
   0   7  18      215.58      187.22     41.81 o
   1   7  18       10.45       15.70      8.15 o
   2   7  18      327.95      306.64     14.51 o
   3   7  18       56.74       47.76     13.31 o
   4   7  18        5.26       21.44     17.75 o
  -3   8  18      147.85       88.95     37.35 o
  -2   8  18       25.34       19.92     29.81 o
  -1   8  18       33.00       13.01     28.90 o
   0   8  18       95.65      133.88     36.12 o
   1   8  18       59.14       81.81     11.06 o
   2   8  18        0.79        8.73     10.21 o
   3   8  18        0.06       -4.48     13.03 o
  -2   9  18       36.22       56.36     33.75 o
  -1   9  18        7.05       -4.80     30.00 o
   0   9  18       79.76       82.21     22.52 o
   1   9  18       46.11       76.29     20.82 o
   2   9  18       12.38       15.68     10.59 o
  -1  10  18       19.13       20.16     35.67 o
   0  10  18        3.41      -19.11     32.74 o
   1  10  18        1.21       -1.54     12.71 o
  -5   1  19       14.31       18.26     18.54 o
  -4   1  19      141.81      137.99     13.51 o
  -3   1  19      221.69      209.90     11.69 o
  -2   1  19        1.11        0.53      7.34 o
  -1   1  19       24.84       32.49      7.41 o
   0   1  19      106.48       99.47     10.12 o
   1   1  19       83.60       99.66     10.59 o
   2   1  19       31.55       21.78      9.32 o
   3   1  19       16.78       22.15     11.00 o
   4   1  19       15.98        5.19     17.01 o
   5   1  19        4.24      -16.73     18.39 o
  -5   2  19      133.82      135.17     24.35 o
  -4   2  19        0.28       -4.71     10.92 o
  -3   2  19      256.28      268.86     12.36 o
  -2   2  19      330.22      340.53     12.36 o
  -1   2  19      182.10      191.23     10.03 o
   0   2  19       55.44       39.66      8.90 o
   1   2  19      279.80      282.56     13.23 o
   2   2  19      394.31      373.61     17.77 o
   3   2  19       15.79        2.50     11.99 o
   4   2  19        0.01      -12.62     12.62 o
   5   2  19        0.49      -18.90     18.90 o
  -5   3  19      145.63      178.14     17.07 o
  -4   3  19      375.85      409.11     16.56 o
  -3   3  19      832.74      777.42     19.23 o
  -2   3  19        2.10        5.79      7.23 o
  -1   3  19      609.69      597.29     15.07 o
   0   3  19      240.73      237.86     11.65 o
   1   3  19      222.19      200.65     13.75 o
   2   3  19       39.89       24.86     10.92 o
   3   3  19      217.46      259.89     17.34 o
   4   3  19      106.69      112.58     15.69 o
   5   3  19        6.49       15.04     18.36 o
  -5   4  19      123.43      110.53     15.94 o
  -4   4  19       40.73       27.13     10.43 o
  -3   4  19      395.23      413.93     14.62 o
  -2   4  19      373.62      366.94     12.22 o
  -1   4  19      630.81      634.42     36.97 o
   0   4  19       35.31       23.74      6.90 o
   1   4  19      353.91      373.27     16.59 o
   2   4  19      296.48      363.24     17.21 o
   3   4  19        8.02       12.53     11.85 o
   4   4  19       36.77       32.00     15.45 o
   5   4  19        0.45       18.83     19.83 o
  -4   5  19      102.71       78.99     12.19 o
  -3   5  19       48.68       47.78      8.47 o
  -2   5  19       21.97       18.61      8.59 o
  -1   5  19      393.27      406.79     21.05 o
   0   5  19       74.07       87.56      7.11 o
   1   5  19       47.40       33.91      9.89 o
   2   5  19      184.48      160.30     16.85 o
   3   5  19      205.78      209.47     16.21 o
   4   5  19       45.94       55.10     15.36 o
  -4   6  19        1.18       -9.26      9.26 o
  -3   6  19      101.88      120.73      8.67 o
  -2   6  19        1.00        5.76     26.45 o
  -1   6  19        9.59        4.32     27.07 o
   0   6  19       72.42       74.59     11.57 o
   1   6  19      196.00      203.48     12.18 o
   2   6  19        0.53        2.39     10.97 o
   3   6  19       38.86       43.57     13.08 o
   4   6  19       21.07       -3.49     14.47 o
  -3   7  19        2.60       -8.33      8.33 o
  -2   7  19       38.39       15.46     29.47 o
  -1   7  19      134.68      126.25     31.49 o
   0   7  19        1.35      -25.97     25.97 o
   1   7  19       13.00        7.51      8.85 o
   2   7  19      127.84      138.94     13.44 o
   3   7  19        0.06        6.08     12.57 o
  -3   8  19        1.70       14.06     36.05 o
  -2   8  19      181.59      187.89     38.11 o
  -1   8  19       65.79       63.12     34.23 o
   0   8  19      162.29      128.51     34.37 o
   1   8  19        5.48       -4.93      8.73 o
   2   8  19        1.08        0.22     16.39 o
   3   8  19       43.05       37.63     14.32 o
  -2   9  19        0.21      -30.77     30.77 o
  -1   9  19        0.62       35.86     34.80 o
   0   9  19       11.81       34.32     31.92 o
   1   9  19      295.90      302.33     37.32 o
   2   9  19       20.40        8.21     11.86 o
  -5   0  20      453.82      463.90     41.52 o
  -4   0  20      235.86      256.96     25.90 o
  -3   0  20      113.76      136.89     18.41 o
  -2   0  20        6.31        5.70     11.40 o
  -1   0  20      946.75      930.04     27.71 o
   0   0  20      823.18      776.10     30.26 o
   1   0  20      769.48      674.15     29.14 o
   2   0  20      202.81      284.37     20.91 o
   3   0  20       82.19      113.11     40.54 o
   4   0  20       86.42       79.30     27.27 o
   5   0  20       45.12       56.50     31.25 o
  -5   1  20      143.56      151.07     18.26 o
  -4   1  20       22.73       21.90     12.09 o
  -3   1  20      934.25      910.45     24.20 o
  -2   1  20      503.51      530.44     16.32 o
  -1   1  20        1.90       -4.37      8.19 o
   0   1  20       57.72       45.89     12.53 o
   1   1  20        6.88       11.58      9.50 o
   2   1  20      347.71      356.06     18.05 o
   3   1  20       11.91       13.10     12.61 o
   4   1  20       86.77      108.73     20.44 o
   5   1  20        4.11      -18.85     18.85 o
  -5   2  20      263.72      243.02     21.18 o
  -4   2  20       43.52       53.16     14.14 o
  -3   2  20        0.53        9.31     11.10 o
  -2   2  20       25.10       25.15      8.61 o
  -1   2  20      278.17      279.13     11.65 o
   0   2  20      607.89      607.21     19.27 o
   1   2  20        4.99        7.22      9.50 o
   2   2  20       76.87       68.51     11.46 o
   3   2  20        0.83       -1.53     12.99 o
   4   2  20       37.21       52.84     18.37 o
   5   2  20       36.01       49.29     20.67 o
  -4   3  20        6.45        4.09     12.93 o
  -3   3  20      165.84      140.39     11.53 o
  -2   3  20        0.90        4.63      7.81 o
  -1   3  20       65.25       76.07      8.42 o
   0   3  20        5.28        7.18      8.80 o
   1   3  20       29.86       22.04      9.68 o
   2   3  20      251.42      234.71     15.81 o
   3   3  20        4.06       10.59     12.34 o
   4   3  20       27.33       47.14     15.48 o
  -4   4  20       20.21       24.93     10.91 o
  -3   4  20       14.64        0.72     13.75 o
  -2   4  20      123.93      133.15      9.44 o
  -1   4  20        1.28        7.05      6.98 o
   0   4  20       15.78       21.67      9.45 o
   1   4  20      190.59      201.03     17.88 o
   2   4  20        2.19      -10.91     10.91 o
   3   4  20      138.51      145.96     15.51 o
   4   4  20        3.53       11.88     14.61 o
  -4   5  20        4.07       -0.62     10.21 o
  -3   5  20       60.14       66.58     13.87 o
  -2   5  20      257.93      258.08      9.92 o
  -1   5  20      305.03      284.16     15.81 o
   0   5  20      127.90      162.47     13.79 o
   1   5  20      183.98      188.78     12.98 o
   2   5  20        3.78       -4.36     14.74 o
   3   5  20       17.30        7.21     24.81 o
   4   5  20        2.94      -14.30     14.30 o
  -3   6  20      243.84      232.75     13.55 o
  -2   6  20      147.60      127.21     35.14 o
  -1   6  20       61.30       58.56     27.94 o
   0   6  20       70.19       59.77      6.82 o
   1   6  20       72.38       64.13     10.63 o
   2   6  20        4.65       -2.96     11.44 o
   3   6  20      186.21      222.25     17.33 o
  -3   7  20      113.35      117.76     11.24 o
  -2   7  20      206.20      143.91     38.50 o
  -1   7  20      110.97       67.01     33.36 o
   0   7  20       35.17       36.39     32.31 o
   1   7  20      122.62      144.55     11.94 o
   2   7  20       41.26       42.54     20.70 o
   3   7  20       38.65       14.73     13.56 o
  -2   8  20       75.54       76.95     34.99 o
  -1   8  20       16.92        2.02     31.11 o
   0   8  20       29.60       46.04     32.11 o
   1   8  20       74.64       50.98     14.16 o
   2   8  20       12.37       22.28     15.06 o
  -1   9  20        0.05      -16.99     31.44 o
   0   9  20       42.06       55.59     33.89 o
   1   9  20       19.20       22.66     37.11 o
  -4   1  21       91.50      101.81     13.82 o
  -3   1  21        2.03        0.87     12.24 o
  -2   1  21       37.12       50.96      9.78 o
  -1   1  21      184.83      202.25     11.76 o
   0   1  21       33.99       36.79     10.57 o
   1   1  21        8.33        3.71     11.02 o
   2   1  21       64.46       85.25     12.14 o
   3   1  21       21.47       21.20     13.44 o
   4   1  21        0.95       -8.89     17.00 o
  -4   2  21       23.12       12.36     13.92 o
  -3   2  21      251.72      263.10     13.40 o
  -2   2  21      337.65      334.79     13.48 o
  -1   2  21       23.99       22.37      8.84 o
   0   2  21       69.84       92.93     11.05 o
   1   2  21      165.48      162.10     12.66 o
   2   2  21      191.68      157.79     15.04 o
   3   2  21       23.06       -6.03     13.01 o
   4   2  21       44.01       52.59     19.00 o
  -4   3  21      257.10      248.58     18.07 o
  -3   3  21       71.71       58.09     10.95 o
  -2   3  21      149.86      154.71     10.59 o
  -1   3  21      210.34      244.07     15.24 o
   0   3  21      302.19      336.81     14.60 o
   1   3  21       64.73       50.15     12.09 o
   2   3  21      113.43      131.00     18.83 o
   3   3  21       68.19       79.82     15.22 o
   4   3  21        0.73        7.66     19.16 o
  -4   4  21       73.81       72.74     14.64 o
  -3   4  21      308.08      325.46     14.64 o
  -2   4  21      470.86      434.75     15.44 o
  -1   4  21       36.17       43.62      8.45 o
   0   4  21      301.40      317.89     25.77 o
   1   4  21       83.70       71.66     11.88 o
   2   4  21       27.28       13.08     12.04 o
   3   4  21      104.56       87.53     14.95 o
   4   4  21       70.20       58.53     16.62 o
  -3   5  21        7.17        4.53      8.98 o
  -2   5  21       99.02      105.04      8.64 o
  -1   5  21        5.11        4.72      6.79 o
   0   5  21      438.89      436.81     21.28 o
   1   5  21       44.88       47.18     11.14 o
   2   5  21      149.70      169.67     14.80 o
   3   5  21       33.92       47.92     14.51 o
  -3   6  21       48.26       39.29     11.31 o
  -2   6  21      211.82      208.63     11.06 o
  -1   6  21       46.36       43.64     10.11 o
   0   6  21       90.04      108.17     13.44 o
   1   6  21        6.47        0.59     10.42 o
   2   6  21        1.06      -11.66     11.66 o
   3   6  21       64.06       71.85     16.84 o
  -2   7  21       16.50       36.87     33.89 o
  -1   7  21       55.58       39.31     34.56 o
   0   7  21        4.35        4.27     10.46 o
   1   7  21       23.86       13.87     10.32 o
   2   7  21       20.20       17.44     16.49 o
  -1   8  21       26.48       27.51     32.83 o
   0   8  21        9.65        7.30     30.82 o
   1   8  21       22.20        2.39     14.66 o
  -4   0  22      189.34      264.89     24.84 o
  -3   0  22        5.12       21.30     18.11 o
  -2   0  22      728.23      747.29     38.35 o
  -1   0  22      155.60      162.38     19.28 o
   0   0  22        6.02        0.85     15.20 o
   1   0  22       42.63       28.82     16.67 o
   2   0  22      289.78      369.02     27.96 o
   3   0  22      158.38      151.16     29.23 o
   4   0  22        0.32      -26.55     26.55 o
  -4   1  22      505.55      512.14     23.71 o
  -3   1  22      156.72      146.03     14.32 o
  -2   1  22      245.08      259.54     15.32 o
  -1   1  22       39.25       18.33      9.76 o
   0   1  22      644.85      682.31     26.20 o
   1   1  22       36.47       58.02     11.45 o
   2   1  22      120.24       92.53     12.78 o
   3   1  22        6.48       24.44     15.32 o
   4   1  22        2.57       -4.32     17.54 o
  -4   2  22       97.45       90.99     16.28 o
  -3   2  22        3.92       18.66     16.28 o
  -2   2  22      413.12      440.63     23.92 o
  -1   2  22       73.02       89.07     10.39 o
   0   2  22        0.85       10.30     10.50 o
   1   2  22       46.75       41.86     12.96 o
   2   2  22       76.61      106.66     15.08 o
   3   2  22       43.35       44.12     14.91 o
   4   2  22        4.34        5.74     18.80 o
  -4   3  22      167.87      200.54     18.25 o
  -3   3  22       41.91       33.89     12.23 o
  -2   3  22        7.94       -2.90      9.65 o
  -1   3  22      111.58      109.13     10.98 o
   0   3  22      158.81      196.68     15.83 o
   1   3  22       70.93       72.25     14.16 o
   2   3  22        7.56       13.17     12.68 o
   3   3  22        1.41      -10.06     13.62 o
  -3   4  22        3.24      -10.27     10.27 o
  -2   4  22       43.64       52.95     10.14 o
  -1   4  22       58.90       66.47      9.49 o
   0   4  22      191.80      180.00     13.89 o
   1   4  22      117.68      134.12     13.86 o
   2   4  22       13.87       -5.67     12.58 o
   3   4  22        3.80       20.48     20.65 o
  -3   5  22      217.36      206.08     17.72 o
  -2   5  22       97.65       92.91      9.47 o
  -1   5  22      107.27      110.86     10.88 o
   0   5  22        5.30        8.94     10.36 o
   1   5  22       10.48       15.99     11.68 o
   2   5  22       51.75       63.32     13.61 o
   3   5  22        2.37        1.23     14.59 o
  -2   6  22       62.96       61.28     10.53 o
  -1   6  22      206.78      211.20     11.72 o
   0   6  22      123.37      115.44     10.94 o
   1   6  22       60.26       80.36     12.83 o
   2   6  22       30.39       42.41     13.56 o
  -1   7  22       44.88       25.87     34.75 o
   0   7  22        5.84       -3.78     21.27 o
   1   7  22       45.92       42.19     11.29 o
  -3   1  23        0.82        4.75     12.87 o
  -2   1  23      117.87      171.89     15.80 o
  -1   1  23      102.55       81.26     12.84 o
   0   1  23        0.78       27.77     11.67 o
   1   1  23        8.58        1.04     11.30 o
   2   1  23        4.37        6.55     13.95 o
   3   1  23        9.56       21.27     19.73 o
  -3   2  23      101.88      134.89     16.58 o
  -2   2  23       11.36        5.51      9.92 o
  -1   2  23       11.23        3.20      9.71 o
   0   2  23      137.45      161.68     14.09 o
   1   2  23      109.66       98.38     14.79 o
   2   2  23       70.11       50.87     20.25 o
   3   2  23       65.20       97.09     26.65 o
  -3   3  23        8.03       11.44     13.87 o
  -2   3  23      509.43      535.15     18.72 o
  -1   3  23      339.19      328.16     15.07 o
   0   3  23        1.55       15.15     12.09 o
   1   3  23       96.16      117.47     24.89 o
   2   3  23        6.24        2.36     13.85 o
   3   3  23       42.60       28.48     23.20 o
  -3   4  23      126.14      123.49     12.78 o
  -2   4  23        0.30       -3.67      9.90 o
  -1   4  23       72.18       89.48     10.82 o
   0   4  23        5.48       -2.88     11.33 o
   1   4  23      220.03      212.82     16.35 o
   2   4  23       14.84       10.19     16.02 o
  -2   5  23       81.40       82.56     13.42 o
  -1   5  23      277.87      295.36     12.60 o
   0   5  23        0.12       -6.58     10.97 o
   1   5  23      107.96      132.64     14.70 o
   2   5  23        2.17       -9.79     13.53 o
  -1   6  23       14.10       20.60     19.96 o
   0   6  23       34.57       32.97     14.52 o
   1   6  23       78.90       98.89     13.60 o
  -3   0  24      197.65      218.36     24.28 o
  -2   0  24       70.17       66.58     20.23 o
  -1   0  24      253.38      224.77     22.66 o
   0   0  24       26.50        8.30     17.51 o
   1   0  24      458.44      525.06     29.00 o
   2   0  24       26.26       63.80     19.70 o
   3   0  24       19.80       -0.86     26.88 o
  -3   1  24      191.24      203.70     16.70 o
  -2   1  24        1.92       -4.32     12.50 o
  -1   1  24      448.89      528.55     20.35 o
   0   1  24       38.69       30.29     12.17 o
   1   1  24        1.38       -2.91     12.22 o
   2   1  24      130.13      143.32     17.49 o
   3   1  24       83.88      111.65     21.62 o
  -2   2  24        7.89        8.42     14.02 o
  -1   2  24       88.11       92.61     13.37 o
   0   2  24       35.75       10.58     13.56 o
   1   2  24      205.97      198.72     17.50 o
   2   2  24        7.85       14.66     15.89 o
  -2   3  24        6.65        0.19     11.29 o
  -1   3  24       64.52       59.19     12.73 o
   0   3  24       19.46       23.40     13.33 o
   1   3  24        5.82       -6.13     13.78 o
   2   3  24       71.87       64.24     15.25 o
  -2   4  24       37.13       41.86     21.60 o
  -1   4  24        5.63       -4.42     10.39 o
   0   4  24       43.78       54.28     13.73 o
   1   4  24       14.61       -7.88     13.28 o
   2   4  24        2.26       21.76     14.75 o
  -1   5  24        1.48      -11.75     11.75 o
   0   5  24       70.04       69.81     13.32 o
   1   5  24       86.71      111.65     22.47 o
  -2   1  25       36.99       23.31     13.51 o
  -1   1  25        7.19        9.18     13.08 o
   0   1  25        2.01       -1.14     16.34 o
   1   1  25        6.16       -1.59     14.54 o
   2   1  25        0.44        0.94     15.64 o
  -1   2  25      158.84      143.40     17.14 o
   0   2  25      100.92       96.68     16.21 o
   1   2  25        2.13        8.44     15.39 o
  -1   3  25        8.07       22.86     14.02 o
   0   3  25       21.39       27.27     14.67 o
   1   3  25        8.02      -14.12     14.12 o
   0   0  26      102.96      105.56     31.06 o
 
